# Supplementary material for: A systematic review and functional bioinformatics analysis of genes associated with Crohn’s disease identify more than 120 related genes
Source: BMC Genomics. 2022 Apr 13;23:302. doi: 10.1186/s12864-022-08491-y (PMC9008988; doi:10.1186/s12864-022-08491-y)
Supplement: Supplementary file 2 — Additional file 2. List of Pubmed IDs for genes curated trough PubTerm. [file 12864_2022_8491_MOESM2_ESM.txt]

#PubMed/PubTerm QUERY: crohn[TIAB] AND (mutation[TIAB] OR polymorphism[TIAB] OR variant[TIAB]) NOT review[Publication Type] NOT mouse[TIAB] NOT mice[TIAB]
31931724	29335008	26836588	24679666	22713584	21128323	19023901	17725592	16214825	12618963
31916702	29327160	26830904	24557789	22665479	21131241	19398441	17724347	16246312	12706406
31917154	29321258	26781556	24651958	22843231	21830270	19387457	17719742	16315780	12673278
31372648	29315334	26773050	24682985	22735800	21152001	19349988	17719603	16207995	12650796
31910984	29313109	26764183	24656308	22671596	21188340	19337756	17684544	16185328	12605697
31880646	29799774	30299020	24748976	21249467	21119214	19337309	17676397	16185327	12581610
31860550	29708072	27965521	24627602	22648194	20848524	19333939	17665420	16181301	12577202
31651650	29505533	27932194	24626934	22618722	20848459	19299395	17661717	16174099	12904997
31157858	29421805	27548430	24629926	22622202	21744425	19184350	17650222	16165702	12630966
31889944	29333082	27313941	24605038	22595313	21560199	19058231	17625155	16164701	12595627
31878983	29325309	27019053	24607388	22592522	21124790	18985712	17610417	16162962	12563685
31875558	28953529	26950049	24613656	22576027	21097508	19327158	17455206	16141796	12527755
31856723	29358862	26928573	24595243	22561236	21088049	19319132	17417801	16002353	12514169
31844038	29324371	26863601	24705148	22763298	21103334	19294505	17665184	16198136	28443769
31817071	29416939	26632396	24407487	22549783	21744420	19277065	17660460	16167972	14505127
31654602	29248579	26444104	24572142	22543157	21674708	19275920	17618837	16201098	12812142
31871445	29416670	26718436	24553137	22504031	21079743	21475803	17613538	16186636	12725605
31424543	29312905	26698117	24522266	22476154	21049557	19184348	17609969	16148063	12684585
31777110	29228965	26678098	24530750	22464675	21072187	18972554	17606463	16133971	12684584
31758718	29206869	26667769	24581881	22464367	20940596	18942754	17973582	16133969	12595906
31892796	29203833	26647966	24918007	22445837	20848514	18942751	17708272	16128949	12556233
31750766	28953003	26634549	24305684	22449582	20842684	19237638	17646299	15761857	12529700
31363759	29399122	26697194	24473197	22447396	20722033	19214536	17588296	16115863	12512064
31799225	29312611	26663064	24485526	22439600	20128000	20031577	17558906	16097053	12512038
31728561	29178192	26512799	24461721	22436048	21272798	19210299	17549409	16266221	12508397
31692018	29209113	26316104	24465786	22434667	21560198	19201773	17498224	16266220	12492733
31694333	29044887	26862354	24582067	22428720	20962851	19262523	17351900	16043989	12477764
31393333	28759738	26503572	24430113	22416979	20969877	19429432	17285593	16021603	12477763
31703823	29122790	26567467	24440568	22411504	20959815	19356188	17278126	15967635	12532667
31650614	29152405	26673830	24419484	22469789	20940282	19309279	17595233	16059695	12492195
31714311	29303623	26539716	24407599	22309232	21039068	19212205	17593226	16015687	12486609
31251335	29055077	26823847	24406470	22387394	20880170	19197355	17587057	16216670	12468963
31611528	28991856	26241000	24394805	22370477	20591056	19136526	17854592	16010583	12468823
31211845	29089374	26512135	24393710	22309886	20491567	19021011	17576593	16009674	12454857
31636477	29200770	26511940	25297131	22397822	20155851	18839425	17576577	16000642	12572878
31605691	29065902	26503813	24838898	22275734	20887385	19184108	17570063	16109659	12465728
31600487	29052254	26504140	24829702	22342453	20857526	19185283	17548659	16008671	12459523
31589971	29038297	26773629	24564304	22302802	20886065	19175939	17558494	15990626	12454577
31599507	29165176	26486764	24496159	22293688	20865702	19174780	17589947	15990625	12441897
31564248	28993955	26490195	24449364	22228152	20858604	19167252	17554261	15986374	12424624
31598133	29375051	26464403	24365559	22289211	21188221	19160029	17565649	15984988	12424621
31788565	28902124	26500656	24297055	22290143	20854823	19072583	17565648	15973118	12415614
31559282	28885228	26449790	24374044	22287689	20862302	19183163	17505995	15973117	12362095
31480888	28872970	26722558	24366577	22285936	20846217	19174806	17504508	15973116	12360101
31542070	28510689	26435752	24360029	22284420	20818820	19103559	17262808	15958080	12354785
31450614	28971850	26435118	24345423	22275320	20815042	19124533	17537942	15947551	12374230
31496626	28498950	26428636	24337655	22269120	21175100	19921621	17537267	15841097	12198697
31445170	28879509	26418999	24352087	22269043	20850627	19786742	17532782	15955786	12198692
30889246	28870035	26263469	24333384	22257839	20646002	19670078	17509030	16126943	12210321
30801121	28851283	26181430	24332578	22262659	20568294	19568552	17568627	15937090	12502211
30877309	29156878	25885881	24348515	22266421	20459366	19421420	17309073	15905704	12392511
31405308	28792733	26432629	24291021	22319155	20443743	19334493	17262810	15812565	17033314
31403980	28805827	26375822	24611330	22244368	20803508	19263269	17260364	15928043	12190096
31403384	28786745	26374098	24216686	22237417	20736230	19252404	17260353	15946916	12105838
31388669	28824443	26369908	24284447	22233287	20808825	19221600	17206681	15904492	12105836
31387318	28824558	26358068	24268527	22223662	21327039	19098858	17206668	15879155	12126252
31383674	28770550	25998826	24269700	22225964	20688803	19029815	17631130	16161956	12126249
31375911	28765628	26329403	24248364	23300802	20713205	18819034	17457368	16134731	12115195
31352388	28590340	26245508	24247223	23300620	20395867	18720471	17465502	16134725	12055616
31345844	28452812	25944217	24232856	23291488	20232407	18634035	17446213	15966209	12019468
31396143	28333239	26318885	24196873	23119165	20027650	19110536	17435756	15842590	12019209
31316157	28751472	26313894	24223725	23071489	20676658	19103643	17436100	15842589	12020527
30794281	28750667	26278503	24229599	23071447	20650551	19098911	17410442	15807862	12034507
31341365	28742404	26288728	24142665	23049772	20632099	19094116	17404888	15843420	11910337
31299923	28740175	26240347	24121259	23028907	20637199	19056312	17591062	15812047	11910336
31272196	28785150	26232989	24166696	22888262	20634952	19053981	17473515	15803022	11976792
31260595	28785144	26283210	24138543	22846404	21122555	19104705	17389014	15795594	11953689
31149956	28699600	26215868	24147066	22830221	20506538	19103525	17373917	15785318	11927101
30929318	28655159	26208333	24128120	22829933	20024904	19103524	17371957	15758620	11875755
31261736	28586827	26193622	24127788	22719822	20014018	19047395	17367219	15800781	11904678
31248416	28369510	26173109	24127071	22719818	21188218	19029827	17206666	15795384	11926563
31045285	28333213	26186771	24121042	22715660	20570966	18939941	17391561	15790594	11843056
31235766	28667165	26160437	24092863	22661185	21152214	18521924	17389035	15770725	12428072
31279583	28658209	26167078	24047397	22649567	20562874	19028649	17484864	15757519	12202985
31227591	28512778	26152201	24022642	22616585	20549515	19034659	17385031	15753091	12055722
31249631	28651467	26151758	23974994	22605977	21122532	19080851	17461471	15840263	12049175
31321245	28623282	26147989	23839161	22479607	20537165	18521914	17359494	15784471	11781296
31209857	28819537	26143086	23573954	22457781	20518082	19068216	17357835	15778542	12073072
31249629	28598966	26359022	23470644	22440928	24061752	18936107	17355968	15751072	11929588
31202982	28597964	26228368	24377689	22412388	20531959	18836448	17447842	15710998	11837220
31175506	28597080	26104669	24084050	22393374	20518842	18832525	17493147	15674370	11781713
31169706	28593945	26098103	24074435	22393312	19731031	19568537	17377643	15754404	11742191
31198690	28626742	26084578	24076061	22377701	19543104	18787464	17333217	15754402	11737059
31151823	28335003	26071399	24373401	22286692	20509889	18454481	17325555	15719322	11733944
31171891	28551707	26072396	24124330	22276212	20510657	18824555	17307543	15655821	11726228
31267703	28545409	26070941	24057672	22253828	20505004	18945264	17301649	15764151	11686217
30307540	28596755	26130999	24035192	22206629	20646633	18926647	17301648	15693005	11782275
31089877	28542425	26064040	24034632	22219617	20473688	18804983	17451203	15685540	11607788
31054900	28542350	26247523	24036151	22398043	20453841	18801890	17484863	15685536	11586304
31052515	28584644	26174343	23929016	22170232	20483763	18799360	17319929	15670175	11881361
31114588	28478146	25939040	24001973	22178590	20451331	18780753	17270008	15667501	11795102
30500874	28449344	26023918	23996738	22152681	20445567	18775308	17269998	15667491	11569699
31027832	28029742	26042516	23972291	22147245	20445566	18775659	17340776	15647186	11532035
30828974	28461034	26000985	23965943	22155628	20698223	19165925	17303612	15643611	11528384
30989570	28421339	26066377	23964099	22154103	20697194	19115152	17257221	15637757	11528525
31011259	28334950	25994082	23977348	22174698	20524760	19112191	17255827	15637755	11478505
31093505	28406493	26110313	23946598	22118696	20445516	18759272	17251406	16246225	11444204
31024628	28404814	25968582	23967090	22130109	20454450	18719149	17213842	16179784	11425413
30987408	28400196	25955312	23919214	22065112	20428899	18688868	18174680	16024933	11377705
30851117	28388655	25955023	23911393	22065243	20430603	18470928	17828341	15883854	11385577
30636020	27467110	25937569	23751397	22101184	21122541	18383521	17666747	15712650	11385576
30445599	28365139	25935003	23598818	22973354	20407432	18381611	17534574	15663745	11556964
30834665	28377934	25516415	23973892	22333126	20380008	18340637	17284925	15654786	11383586
30871019	28352666	25918954	23900220	22056582	20403149	18838235	17234553	15620462	11378820
31084224	28087895	25899824	23898217	22025780	20307617	18761554	17206642	15620648	11313304
30818349	28300425	25878173	23892590	22037903	20403135	18752562	17206080	15652243	11393656
30811631	30566794	25853426	23885155	22038884	20371648	18756601	17200669	15888279	11354631
30806694	28624054	25858864	23850713	22027479	20373538	18716880	17174426	16265048	11354628
30794691	28234966	25855658	23850724	22021207	20362271	18715515	17156146	16249980	11345594
30846972	28229296	25734694	23837874	22004975	20360734	18718560	17156138	15743002	11251843
30124884	28261213	25564941	23836555	21994160	20212355	18700049	17119385	15710072	11231497
30730996	28197769	27708946	23822824	21987459	20200479	21172238	17108815	15584484	11156639
30900524	28269885	25834322	23845145	21983784	20087966	18698679	17101573	15571588	11595480
30815272	28187197	25805890	23827863	22019623	20335276	18698678	17160899	15483662	11595479
30710380	29263823	25744728	23669401	22321328	20306331	18670786	17131479	15539413	11289722
30686035	28162010	25731871	23820297	22298958	20237101	18617779	17100976	15539411	11204808
30617966	28161731	25761185	23807614	21963258	21122545	18383179	17100974	15626894	11173910
30467586	28287202	25664710	23804031	22325173	20222171	18340647	17084095	15626888	11141322
30703110	28154144	25647156	23802098	21940837	20220768	18338763	17183946	15626887	11271474
30788143	27718165	25636121	23770116	21900546	20412372	18671817	16897777	15551253	11247446
30678091	28139755	25373860	23759115	22180736	20222910	18680223	17068223	15528690	11093274
30646848	28129359	25335775	23725363	21887730	20211925	18662197	17058067	15520108	11000649
30400730	28126021	25766683	23935543	21832969	20153791	18647855	17113749	15505619	11093885
30653987	28099495	25671699	23759989	21818054	20583427	18723019	17049565	15489579	10970365
30679085	27791288	25670499	23663222	21673517	20415816	18616576	17047091	15479689	11196680
30634918	28067912	25667007	23709157	21858542	20195480	18619921	17020469	15492242	10967508
30265311	28067910	25645662	23731541	21930071	20192940	18614543	17012973	15554080	10896912
30615603	28052094	25678423	23707797	21831733	20182871	18594982	17012967	15480988	10961731
30919818	28052082	24989722	23707475	21816865	20182451	19305026	17001292	15480986	10937811
31156215	29104875	25653718	23684009	21815901	20176734	18949743	16990207	15468360	10878555
30799399	28472811	25624723	23652560	21852963	20176035	18589235	16984505	15367194	10833476
30451123	28472806	25607115	23643380	21633323	20157760	18253950	16977509	15638227	10833067
30407166	28469372	25705128	23635032	21820421	20159113	18580884	16716147	15472511	10807072
30320628	28293637	25577194	23619718	21788965	20144769	18563169	17006998	15377357	11196713
30648106	28250938	25559196	23518807	21790524	20188614	18533027	16965521	15308523	11196710
30543052	28243041	25561320	23518806	22261526	20127100	18523683	17087019	15300846	10663555
30541240	28167958	25556237	23425104	21752155	20125127	18489434	17087940	15215889	10638581
30552020	28035462	26783460	23274341	22093783	20225650	18338776	16952484	15334773	10606965
30568945	28082818	26604430	23628400	21763322	20223723	18240302	29488224	15290662	10670000
30555064	28008999	26558270	23624108	21739538	20139874	17978873	16954806	15289769	10657148
30238759	28066136	26462578	23615072	21729873	20085490	18492229	16948647	15279649	10577918
30102396	27992413	26392658	23599503	22139875	19714744	21172213	16907704	15274667	10599887
30446528	27989323	26339133	23559252	21508684	20109474	18461657	16920047	15245375	10582770
30346660	27941131	26244882	23553048	21385537	20101775	18460015	17030188	15190267	10563542
30423580	28003811	26226934	23637621	22115380	20106866	18493210	16879199	15282199	10535868
30809418	28141554	25989799	23511034	21716313	20079790	18478474	16835882	15320482	10563175
31294385	28002332	25942347	23216550	21702710	20082483	18213697	16825909	15515785	10500062
30430799	27861181	25883416	23543085	21706137	20193047	18200510	16825908	15301859	10446107
30384859	27896849	25712183	23542077	21723857	20066736	18438405	16935475	15236225	10466882
30284387	27888057	25564880	23537364	21710534	20049453	18437526	16909382	15214053	10402594
30394015	27790943	25560640	23471541	21695374	21253534	18422820	16931032	15207785	10407878
30335469	27131021	25489960	23562557	21734790	20306448	18413660	16891783	15194649	10380697
30417021	27895399	25346426	23468464	21684315	20110711	18397186	16819970	15194648	10378595
30320603	27812135	25220867	23455702	21680873	20093834	18394979	16819374	15198989	10323339
30289687	27852544	25557950	23759238	21672939	19934771	18384487	16804398	15178225	10204507
30286108	27797112	25541686	23388546	21633892	19908389	18495612	16804397	15223609	10029598
30353760	27753692	25526194	22810105	21636646	19714746	18383363	16796743	15180737	10026325
30325587	27611316	25501099	22593026	21636628	19504613	18367950	16901383	15166662	10207725
30324113	27748583	25500977	23406209	21633363	20018022	18200509	16840031	15145460	10192196
30272298	27789680	25493549	23389767	22166550	19966812	18088064	16771961	15071491	10192195
30319683	27783190	25492126	23380085	21913875	20034678	18371140	16716969	15142196	17638101
30254052	27812365	25491320	23376290	21699783	20026892	18371139	16637007	15144560	9872652
30298122	27765927	25466956	23348120	21618601	19963113	18330638	16944184	15290909	9865843
30228205	27802154	25910289	23173613	21618365	19953089	21172207	16724073	15202784	9812913
29788077	27703193	25674271	22573572	21756796	19923886	18938660	16708222	15140210	9797354
30219720	27698206	25599774	23358932	21573891	19956648	18507017	16669960	15118980	9831402
30240477	27598741	25433720	23355459	21560206	19948723	18341489	16675018	15115930	9759659
29947775	27438990	25367873	23408403	21548950	19916168	18092344	16707968	15082587	9771403
29471527	27693347	25365249	23347191	21547609	19924442	18088053	16670524	15090596	9697979
30213296	27670835	25731267	23339926	21536720	19915574	18022871	16670523	15090455	9626054
30166421	27639566	25359546	24648942	21541834	19915667	18305068	16645971	15107852	9659565
30150667	27633114	25712653	23335927	21251066	19907652	18274826	16638698	15107849	9588745
30167848	27633086	25292286	24385918	21559399	19912254	18256385	16609369	15075345	9553151
30143393	27622767	25286337	24098138	21519805	19898471	18258845	16609142	15052696	9602327
30134230	27556856	25239315	24068945	21515326	19575361	18261131	16573780	15044951	9558024
30124365	27604507	25215613	24060951	21514341	19572373	18253730	16484987	15024686	9568467
30098261	27603561	25171510	23935379	21472827	21122496	18223333	16641217	15703626	10951790
30069743	27596696	25144570	23762038	21155887	19846760	18022867	16741608	15168811	9949461
30071442	27917223	24720527	23731044	21450072	19843337	17941079	16733390	15074392	9361175
30063981	27558476	25268122	23691218	21450062	19826411	17941075	16635910	15059373	9219791
30065566	27569725	25261084	23634226	21427131	19822368	18246054	16634870	15056084	9207270
30055128	27541200	25228379	23593463	21411385	19815424	18248655	16633049	15056081	9230812
30030553	27528546	25200744	23520485	21406388	19811631	18219280	16633048	15008984	9207733
30001197	27535358	25191865	23365659	21397061	19590455	19079170	16614992	14996717	9203941
29980664	27521512	25186055	22550014	21397060	19462432	18248772	16611251	14987319	9083931
29977049	27507062	25197060	22508677	21391291	19322901	18194505	16519742	14747834	9587492
29976976	27545030	26078663	22467262	21374718	19748582	18174306	16493449	15046222	8978365
29775600	27492617	25029614	23266558	21372187	19748964	19666275	16450402	15046221	8955222
30013475	27467733	25159710	23263249	21350497	19747213	18852889	16647963	15002819	8968103
29967250	27475305	25156723	23239925	21228703	19757086	18799880	16519819	14762777	9014770
30090038	27454254	25149646	23246291	21173700	19737867	18541930	16933467	15684874	8958552
29966384	27435106	25132422	23256116	20602467	19735486	18219096	16542294	15658613	8684214
29873318	27435931	25108385	23171454	21392414	19732864	18199025	16534418	15527324	8659528
31130762	27404661	25107846	23197886	21354456	19723304	18157816	16517898	15503241	8637372
29960072	27377463	25098938	23183443	21351207	19334001	18090989	16510569	15459487	8732477
29954342	27373512	25642355	23171239	21351205	19253375	17696202	16497618	15174327	8655705
29967744	27306066	25398152	23180359	21364948	19235910	18162085	16503465	15095853	8608636
30022923	27104828	25029120	23135745	21335489	19713276	18096043	16501982	14971813	8723412
29930244	27350736	24977730	23239212	21326317	19693669	18069758	16494592	14964409	8645957
29951562	27270653	25048429	23044675	21326284	19685447	18073300	16485124	14962793	7592981
29788141	27338166	25037274	23093364	21321790	19673019	18070336	16441470	14962643	7586694
29991969	27336838	25028192	23085276	21317176	19679608	18065500	16469794	14750643	8565658
29795570	27327646	25053139	23076337	21374899	19664207	18064451	16461743	14613970	8541031
29737419	27382325	24996980	23075394	21287672	19653342	18179399	16472590	14686712	7556626
29743550	27307133	25131111	24648913	21284873	19653082	17852840	16333318	14646574	7615193
29723603	27283905	24901824	23054009	21304977	19686419	17828778	16446977	14638352	7483244
29334503	27258545	24971461	23046617	21279723	19700857	17763471	16439468	14621080	7537840
29045353	27273576	25017709	22508400	21278745	19660151	18047543	16434479	14598358	7734304
27875353	27266825	24966617	22465933	21274544	19659785	18047540	16489646	14597055	23282423
29729713	29503906	25177525	23049214	21283700	19659809	18047539	20222998	14581802	7848359
29718222	27281077	24945726	23026764	21257989	19659808	18032608	16411113	14571275	8039618
29361163	27088644	24937328	22990173	21253779	19643686	18028374	16402184	14570728	8030745
29688473	27290609	24942515	22984114	21252078	19638967	17907287	16397396	14560147	7959646
29688464	27177777	24911414	22960943	21248762	19635578	17980669	17160430	14641539	21607401
29671171	27115882	24814505	22957492	21300512	19623168	17980027	17065060	14508222	8119534
29294048	27107867	24611904	22955828	21248737	19581171	18092966	16782622	12970148	8501224
29893334	27098602	24385239	23342815	21247480	19587699	18049167	16494109	13680363	1360477
29293112	27087592	24970365	23112913	21243434	19579029	17914947	16494108	13680285	1685466
29593342	27087321	24885273	22908971	21245992	19579027	17663424	16450309	14555911	2397193
29408806	27076762	25009628	23007989	21249183	21180547	17965060	16431304	12940913	1971828
29568200	27063727	24995109	22936669	21228792	19516190	17964870	16405541	12923865	2322470
29547621	27060062	24837102	22929053	21987299	19235913	17955236	16405540	12928481	2574186
29543864	27149138	24835165	22918682	24714240	19570052	17996896	16374256	12940436	2571544
29593631	27099667	24803813	22914433	23461143	19550417	17944996	16374251	12930309	2680166
29531467	27098632	24799394	22801493	22242114	19543899	17876878	16373276	12876263	2773898
29501442	27043645	24793213	22919240	22190939	19500629	17925002	16344720	12873183	2562881
29500522	26913459	26060764	22730064	22168077	19527492	17927684	16278823	12865271	3220466
29600982	26735160	24662057	22885761	22140658	21172269	17924337	16437728	12879366	3680168
29519712	26513524	24651583	22881285	22129508	19513023	17913930	16361305	12842992	2884232
29494619	27069792	24790089	22879519	22087277	20117343	18052659	16416181	12851870	3760132
29535554	27026089	24781050	22860894	22022372	20117342	18030204	16393227	12810925	6731047
29491687	27022745	24776844	22664939	21931826	20117337	17877509	16344054	12823148	6854128
29211899	27006704	24782627	22837380	21915486	19491842	17600378	16344053	12811429	6865288
29499195	27153721	24771852	22828805	21818367	19434699	17538984	16316892	12840666	7074321
29487628	26993061	24645728	22825589	21786603	19340882	21172192	16306765	12825869	6115111
29462388	26994919	24948072	22821069	21738570	19235914	21172187	16306764	12809834	7308713
29454792	26965072	24740203	22822007	21734346	19107781	17894849	16305727	12795467	6969207
29446656	26953272	24728037	22770979	21657151	19481995	17921695	16319062	12792441	7429299
29456405	26951181	24719038	22752665	21625457	19465590	17892524	16318629	12734243	509840
29441677	27343966	24782048	22731729	21609475	19455129	17881657	20477602	12706109	469635
29452228	26946932	24711653	22742424	21273776	19455118	17892861	16279904	12704363	680490
29426864	27333713	24707144	22741617	21121054	19437119	17850411	16255050	12694086	24337
29063720	27014752	25003259	22750073	20848529	19422935	17786191	16244543	12671897	980552
29391585	26595553	24783249	22736020	21209938	19604442	17875876	16239840	12671896	780185
29426615	26916514	24757380	22732089	21206965	19538291	17697207	16260731	12649405	8830
29398872	26902226	24687413	22711278	21187935	19426395	17661913	16257953	12631669	241531
29423382	26903483	24552829	22700971	21167073	19412005	17508420	16210647	12631667
28961694	26887945	24678851	22694930	21910169	19408013	17480019	16273614	12631666
29358789	26861902	24696613	22684480	21151126	19319024	17476680	16224193	12730033
29345635	26844546	24668548	22684479	21830272	19276991	17455201	16221758	12626759
