# Supplementary material for: A systematic review and functional bioinformatics analysis of genes associated with Crohn’s disease identify more than 120 related genes
Source: BMC Genomics. 2022 Apr 13;23:302. doi: 10.1186/s12864-022-08491-y (PMC9008988; doi:10.1186/s12864-022-08491-y)
Supplement: Supplementary file 3 — Additional file 3. List of Pubmed IDs for genes curated from GWAS Catalog. [file 12864_2022_8491_MOESM3_ESM.txt]

#GWAS catalog publications
17447842
17435756
17554261
17554300
17684544
17804789
18587394
20570966
21102463
22293688
22412388
22936669
23128233
23266558
23850713
26192919
26891255
28008999
28067908
30500874
25489960
26278503
