# Supplementary material for: A systematic review and functional bioinformatics analysis of genes associated with Crohn’s disease identify more than 120 related genes
Source: BMC Genomics. 2022 Apr 13;23:302. doi: 10.1186/s12864-022-08491-y (PMC9008988; doi:10.1186/s12864-022-08491-y)
Supplement: Supplementary file 4 — Additional file 4: Table S1. Annotations for more than 1000 genes for their association to CD. [file 12864_2022_8491_MOESM4_ESM.xlsx]

## Sheet: Table S1 Gene Information
#	Term	# Abs	Lvl	Cat1	Notes
1	Hs.NOD2	751	9.9	Experimental evidence of variant	Mutations in CARD15 have recently been found in patients with Crohn disease (CD). 11875755
2	Hs.TNF	156	9.9	Experimental evidence of variant	128 CD subjects and 103 ethnically matched healthy controls were genotyped with time-of-flight mass spectrometry for the following five single nucleotide polymorphisms (SNPs) in the 5' flanking region of TNF-alpha gene: -1031 (T-->C), -863 (C-->A), -857 (C-->T), -308 (G-->A), and -238 (G-->A). 15620462
3	Hs.IL23R	148	9.9	Experimental evidence of variant	We confirmed the findings that the IL-23 receptor gene coding variant allele R381Q appears to decrease susceptibility to CD in an Israeli Jewish population. 18030204 (seems to be related but no evidence of mutation...) We found that the IL23R gene variants, rs10889677 C/A and rs2201841 T/C appear to increase susceptibility to Crohn's disease. 19103559
4	Hs.ATG16L1	128	9.9	Experimental evidence of variant	We found a genetic interaction between reference SNP (rs)2241880 (ATG16L1) (...) in CD. 24247223
5	Hs.TLR4	88	9.9	Experimental evidence of variant	We have reported on a novel association of the TLR4 Asp299Gly polymorphism with both CD and UC. 15194649
6	Hs.IL10	86	9.9	Experimental evidence of variant	DNA sequencing revealed a G --> A point mutation in exon 1 at base position 43 in one sib-pair, both affected with CD. It was also found in 2 of their healthy siblings, but not in 75 unrelated healthy controls.12825869.
7	Hs.SLC22A4	73	9.9	Experimental evidence of variant	individuals with Crohn disease, but the pathogenic lesion in the region has not yet been identified. We report here that two variants in the organic cation transporter cluster at 5q31 (a missense substitution in SLC22A4. 15107849.
8	Hs.IRGM	60	9.9	Experimental evidence of variant	We found a genetic interaction between reference SNP (rs)2241880 (ATG16L1) and rs10065172 (IRGM) in CD. 24247223
9	Hs.IBD5	54	9.9	Other evidences of genetic alterations	IBD5 is a locus, not a gene (obviously, many genes on this locus are mutated for IBDs)
10	Hs.SLC22A5	50	9.9	Experimental evidence of variant	G-->C transversion in the SLC22A5 promoter) form a haplotype associated with susceptibility to Crohn disease. 15107849.
11	Hs.TNFSF15	45	9.9	Experimental evidence of variant	This effect of -358T/C on the transcriptional activity in stimulated T cells may confer susceptibility to CD. 19124533
12	Hs.NOD1	41	9.9	Experimental evidence of variant	Taken from the paper: three common CD associated NOD2 variants (Arg702Trp, Gly908Arg and the fsinsC1007). 15790594.
13	Hs.IL6	41	0.3	Experimental evidence of variant	Males with IL-6-174GG genotype are prone to develop CD at a younger age than males with the IL-6-174G --> C genotype. 19934771.
14	Hs.TPMT	41	9.9	Treatment Response	Thiopurine s-methyltransferase enzyme is responsible for the metabolism of immunosuppressant thiopurines, which are used in inflammatory bowel diseases, acute lymphoblastic leukemia and autoimmune diseases. 22275734.
15	Hs.IL1B	40	3.9	Experimental evidence of variant	These results suggest that IL1B gene polymorphisms participate in determining the course and severity of inflammatory bowel disease and contribute to explain the heterogeneity of these diseases. In the CD group a significant association (P = 0.009) was found in this pair of genes. Homozygotes for allele 1 at position +3953 were more often present (69% vs 31%) in the subgroup of patients carrying …
16	Hs.STAT3	37	9.9	Experimental evidence of variant	In addition, novel loci were identified in TNFSF8 (rs3181374, OR=1.53, p=1.03_10(-14)), BTNL2 (rs28362680, OR=1.47, p=9.67_10(-11)), HLA-DQA2 (rs3208181, OR=1.36, p=4.66_10(-6)), STAT3 (rs1053004, OR=1.29, p=2.07_10(-5)). 25731871
17	Hs.NFKB1	36	9.9	Experimental evidence of variant	The polymorphisms TLR2 (rs1816702), NFKB1 (rs28362491), TNFRSF1A (rs4149570), IL6R (rs4537545), IL23R (rs11209026) and PTPN22 (rs2476601) were associated with risk of CD. 24971461.
18	Hs.CRP	35	1.6	Annotation error	CRP is a protein, not a gene (C-reactive prontein). Anyway, the levels of this protein, seem to be related with the disease.
19	Hs.DLG5	35	9.9	Experimental evidence of variant	We found a significant difference in association of the 113A DLG5 variant with Crohn disease. 15107852.
20	Hs.IL12B	34	9.9	Experimental evidence of variant	Our genetic association study revealed that the polymorphisms of IL12B rs6887695 were associated with both CD. 25761185.
21	Hs.KRAS	33	9.9	Experimental evidence of variant	In addition, IDH1-mutated intestinal adenocarcinoma is associated with a characteristic low-grade tubuloglandular histology and often harbors concurrent KRAS mutations. Identification of patients with IDH1-mutated intestinal adenocarcinoma may become clinically important as new therapies emerge that target tumors that harbor IDH mutations. 25029120
22	Hs.ABCB1	33	9.9	Experimental evidence of variant	MDR1 polymorphisms in a Slovenian population. Haplotypes significantly associated with diseases were defined by single-nucleotide polymorphisms (SNPs) in exons 12 (1236 C>A), 21(A893S), and 26 (3435 C>T). In addition, two intronic SNPs in LD with the disease haplotype, one in intron 13 (rs2235035) and another in intron 16 (rs1922242), were significantly associated with refractory Crohn. 15505619.
23	Hs.TP53	33	0	Biologically related but no evidence of mutation	which, for the first time, links sequence variation of the p53/mdm2 network to CD. 20110711. If not, related but not mutated.
24	Hs.PTPN22	31	9.9	Experimental evidence of variant	Our data suggest that two autoimmunity-associated polymorphisms of the PTPN22 gene are differentially associated with CD and UC. The R263Q polymorphism only associated with UC, whereas the R620W was significantly associated with only CD. 21287672.
25	Hs.IL17A	30	9.9	Biologically related but no evidence of mutation	The results provide insights into the genetic and epigenetic interactions in the IL-23R/IL-17 axis that are associated with elevated expression of IL-17 and IBD pathogenesis.
26	Hs.IL1RN	29	9.9	Experimental evidence of variant	Significant associations were found between Crohn's disease (CD) and minor NOD2 variants, as well as TLR4 299Gly, TNF-_ G-308A, IL-6 G-174C and IL-1RN VNTR A2 variants. 26316104
27	Hs.IL23A	28	9.9	Experimental evidence of variant	The rare allele of a non-synonymous interleukin 23 receptor (IL23R) single nucleotide polymorphism (SNP) rs11209026 (p.Arg381Gln) confers strong protection against Crohn disease (CD) and psoriasis. Other IL23R variants also exhibit association with CD, genetically independent of rs11209026. 18647855.
28	Hs.CD14	28	9.9	Experimental evidence of variant	"A polymorphism in the CD14 gene is associated with Crohn disease" .T allele and TT genotype frequencies were found increased in CD patients compared to controls. 12940436/11843056.
29	Hs.CXCL8	27	1.7	Genetic evidence in a related disease	Our data support a significant but modest association between the AAT haplotype of IL-8 gene and UC (OR = 1.441, 95%CI 1.007 - 2.063).
30	Hs.TLR2	26	9.9	Treatment Response	Nineteen functional polymorphisms that alter the NF_B-mediated inflammatory response (TLR2 (rs3804099, rs11938228, rs1816702, rs4696480), TLR4 (rs5030728, rs1554973), TLR9 (rs187084, rs352139), LY96 (MD-2) (rs11465996), CD14 (rs2569190), MAP3K14 (NIK) (rs7222094)), TNF-_ signaling (TNFA (TNF-_) (rs361525), TNFRSF1A (TNFR1) (rs4149570), TNFAIP3(A20) (rs6927172)) and other cytokines regulated by NF…
31	Hs.HLA-DRB1	25	9.9	Other evidences of genetic alterations	These results indicated that both of HLA-DRB1 and TNFA promoter polymorphisms contribute to the susceptibility to CD in an independent manner. 15626888.
32	Hs.PTPN2	24	9.9	Experimental evidence of variant	The loci associated in non-smoking, but not in smoking, CD patients were IL23R (rs7517847), 5p13.1 (rs9292777), IRGM (rs13361189 and rs4958847), IL12B (rs6887695), and CCNY (rs3936503). PTPN2 (rs2542151). 19953089.
33	Hs.NELFCD:Th1(22)	22	4.9	Annotation error	TH means t helper (lymphocytes)
34	Hs.BRAF	22	6.7	Biologically related but no evidence of mutation	Mutations are very common in related diseases.
35	Hs.VDR	22	9.9	Other evidences of genetic alterations	Vitamin D receptor (BsmI, ApaI, and TaqI) mutations and lower 25(OH)D levels are associated with CD in Chinese patients. Moreover, VDR (FokI, ApaI, and TaqI) mutations and vitamin D deficiency may have a combined impact on CD. 26513524
36	Hs.IL10RA	20	9.9	Experimental evidence of variant	2 novel mutations affecting the IL10RA gene (c.T192G, p.Tyr64 and c.T133G, p.Trp45Gly). 25373860.
37	Hs.MEFV	20	9.9	Experimental evidence of variant	MEFV mutations and FMF disease rate were increased among our patients with IBD. The increase was prominent among CD patients, whereas in UC the rate was similar to the Turkish healthy control population. 20306331
38	Hs.NLRP3	19	9.9	Experimental evidence of variant	We suggest a role for combined polymorphisms in CARD8 and NALP3 in the development of CD in men. 19319132.
39	Hs.LRRK2	19	9.9	GWAS evidence within gene	We confirmed the association of 17 reported common susceptibility loci. Moreover, we found associations at eight additional loci: GCKR, ATG16L1, CDKAL1, ZNF365, LRRK2-MUC19, C13orf31, PTPN2, and SBNO2. 21351207.
40	Hs.F5:factor V Leiden(19)	19	9.9	Biologically related but no evidence of mutation	The presence of genetic mutations that predispose to hypercoagulable states does not appear to correlate with the prevalence of IBD or to thromboembolic events in patients with IBD. There was no statistical difference between the proportions of the mutated allele frequency in our study patients and the general population. 12454577.
41	Hs.MTHFR	19	9.1	Genetic evidence in a related disease	There is an association between the thermolabile MTHFR C677T variant and IBD. 10446107. 5 The association of the C677T variant with ulcerative colitis and Crohn_s disease, if confirmed, may be a marker for a common genetic association between Crohn_s disease and ulcerative colitis on chromosome 1.
42	Hs.CTLA4	18	8.3	Genetic evidence in a related disease	The A+49G variant of the CTLA4 gene was not an independent determinant to inflammatory bowel disease 21519805
43	Hs.IL4	18	1	Experimental evidence of variant	The interleukin-4 gene-associated SNP rs2243250 was strongly associated with CDI in our IBD population. This SNP may allow for the identification of IBD patients at greater risk for CDI. Our study, comprising 211 patients with Crohn's disease, 147 patients with ulcerative colitis and 446 healthy controls revealed significant association of Crohn's disease with the -590 T allele of the interleukin…
44	Hs.INSC	18	9.9	Annotation error	insC is not a gene "insertion C" (cytosine).
45	Hs.NKX2-3	17	9.9	Experimental evidence of variant	We confirmed the association of SNP rs10883365 located in the 5' flanking region of NKX2-3 with Japanese UC and colonic CD and determined the risk haplotype (haplotype B) for UC. 21514341
46	Hs.MLH1	17	9.4	Other evidences of genetic alterations	Comparisons of MLH1 exon 15/D3S1611 haplotypes of Crohn's colitis and patients with ulcerative colitis were significant (p = 0.037).
47	Hs.ICAM1	16	2.2	Experimental evidence of variant	Because the codon 241 polymorphism is in a functionally important domain III of ICAM-1, we may have identified an actual responsible genetic variation for genetically heterogeneous subsets of both UC and CD. 7615193.
48	Hs.IFNG	16	0	Experimental evidence of variant	IFNG rs1861494 T allele carriage in patients with IBD was associated with enhanced secretion of IFN-_. T allele carriage was associated in UC with high levels of antineutrophil cytoplasmic autoantibodies and faster progression to colectomy. In CD, it was associated with complicated disease involving a stricturing/penetrating phenotype. Likewise, IFNG rs1861494 displayed genotype-specific modulati…
49	Hs.TLR9	16	9.9	Experimental evidence of variant	significant correlation were only found in the Crohn's disease subgroup (...) The present study suggested that the TLR9 -1237T/C polymorphism might act as a risk factor in the development of IBDs, particularly in Caucasians. 26632396.
50	Hs.CARD8	14	9.9	Unrelated	Talking about colorectal cancer.
51	Hs.XIAP	14	9.8	Experimental evidence of variant	Some authors stablish a biological relation but no variants are defined. Only one abstract talk about mutations "Subsequent analysis identified a novel, hemizygous missense mutation in the X-linked inhibitor of apoptosis gene, substituting a tyrosine for a highly conserved and functionally important cysteine. X-linked inhibitor of apoptosis was not previously associated with Crohn disease". 21173…
52	Hs.IL2	14	0	Genetic evidence in a related disease	Thus the gene encoding IL-2 may contribute to UC susceptibility, 19201773
53	Hs.JAK2	14	4.9	Experimental evidence of variant	Data on genetic interaction reveals that the above JAK2 and STAT3 risk alleles contribute to CD susceptibility in combination with each other (OR: 2.218; 95% CI: 1.097-4.487; P = 0.024). 22269120_
54	Hs.STAT4	14	9.9	GWAS evidence within gene	The association of STAT4 polymorphism rs7574865 with RA was validated in patients of Spanish origin (for T versus G, P = 1.2 x 10(-6), odds ratio [OR] 1.59, 95% confidence interval [95% CI] 1.31-1.92), and the association was described for the first time in both clinical forms of inflammatory bowel disease, Crohn's disease and ulcerative colitis. 18759272.
55	Hs.TNFRSF1A	14	8	Experimental evidence of variant	These data constitute the first report of an association of TNFRSF1A and TNFRSF1B polymorphisms with CD in a Caucasian population and address the role of TNFR mutations in determining clinical heterogeneity in CD. 15842589.
56	Hs.IL18	12	4.2	Experimental evidence of variant	Furthermore, genetically determined high activity of the IL-23/IL-17 pathway was associated with increased risk of CD and UC. Overall, our results support that genetically determined high inflammatory response was associated with increased risk of both CD and UC. 26698117
57	Hs.MBL2	12	9.4	Other evidences of genetic alterations	The results show that the MBL2 variant rs5030737 at codon 52 was associated with a low level of mannose-binding lectin and impaired mannose-binding lectin-mannose-associated serine protease (MBL-MASP) functional activity in Crohn's disease patients.
58	Hs.MSH2	12	6.4	Unrelated	HNPCC is a disease, not a gene-->Annotation Error! MSH-2 (MutS Homolog): Talking about people with different pathologies.
59	Hs.SLC11A1	12	9.9	Experimental evidence of variant	For the first time, a strong association was observed between polymorphisms at NRAMP1 locus 823C/T and CD. 17131479.
60	Hs.RIPK2	12	9.9	Other evidences of genetic alterations	rs7015630
61	Hs.FCGR3A	11	3.1	Treatment Response	Crohn's disease patients with FCGR3A-158 V/V genotype have a better biological and, possibly, clinical response to infliximab.
62	Hs.IL37:interleukin-23(8)	11	9.9	Annotation error	Associations presented in this study give potentially important insight into the roles of specific Interleukin-23 receptor polymorphisms in Crohn's disease pathogenesis in the Croatian population. 24611330.
63	Hs.HLA-B	11	2.1	Other evidences of genetic alterations	Radiological evidence of sacroiliitis with or without ankylosing spondylitis was found in 23 patients (23%), of whom only three were HLA-B27 positive. In contrast, 78% of patients with sacroiliitis carried a CARD15 variant v 48% of those without sacroiliitis (p = 0.01; odds ratio 3.8 (95% confidence interval, 1.3 to 11.5)). 15308523
64	Hs.NCF4	11	9.9	Experimental evidence of variant	Our study has demonstrated that IRGM and NCF4 are ileal-specific CD susceptibility factors in New Zealand Caucasians. (NCF4), rs13361189 and rs4958847. 18580884.
65	Hs.CD4	11	9.9	Annotation error	Annotation Error -->CD4 is a cell type.
66	Hs.CCR5	10	3.2	Experimental evidence of variant	In conclusion, the present study supports the involvement of chemokine receptor (CCR2 and CCR5) polymorphisms in activity degree of the IBD disease in Tunisian patients. 23461143 For the first time, an association between two CARD15 polymorphisms and specific sarcoidosis phenotypes has been demonstrated, as well as an additive effect of possessing CARD15 2104T and CCR5 HHC haplotype. 19679608.
67	Hs.LACC1	10	9.9	Other evidences of genetic alterations	The analysis of 459K single nucleotide polymorphisms was completed in 40 hrs using parallel computing, and revealed a joint association predisposing to CD (P-value = 2.763 _ 10(-19)). Further analysis of the newly discovered association suggested that 13 genes, such as ATG16L1 and LACC1, may play an important role in CD. 23135745.
68	Hs.FUT2	10	9.9	Experimental evidence of variant	whereas an association was observed between the FUT2 polymorphism and Crohn's disease susceptibility. 24268527.
69	Hs.MST1	10	9.9	Experimental evidence of variant	In some cases, these SNPs are in well-established disease-related proteins, such as MST1 (macrophage stimulating 1) for Crohn's disease. 25937569. Therefore, the gain of function observed with rs3197999 in MST1 might provide a cellular mechanism for the consistent association of this polymorphism with an increased risk for IBD and PSC. 22237417.
70	Hs.IL22:IL-22(11)	10	7.1	Biologically related but no evidence of mutation
71	Hs.FOXP3	10	2	Biologically related but no evidence of mutation
72	Hs.CARD9	10	9.9	Experimental evidence of variant	A novel rare SNV, rs200735402 in CARD9, was shown to have a protective effect (OR=0.09, p=5.28_10(-5)). Our deep resequencing of 131 CD associated genes confirmed 3 reported risk loci and identified 8 novel risk loci for CD in Koreans, providing new insights into the genetic architecture of CD. 25731871
73	?.:OCTN1/2(7)	10	9.9	Non-Human
74	Hs.TNFRSF1B	10	6.6	Experimental evidence of variant	These data constitute the first report of an association of TNFRSF1A and TNFRSF1B polymorphisms with CD in a Caucasian population and address the role of TNFR mutations in determining clinical heterogeneity in CD. 15842589
75	Hs.CD8A:CD8(11)	10	0	Annotation error	CD8 is a marker in cells.
76	Hs.IBD3	9	9.9	Annotation error	It's a locus not a gene.
77	Hs.HLA-DQB1	9	3.4	Other evidences of genetic alterations
78	Hs.LTA	9	6.6	Other evidences of genetic alterations	LT alpha-2 haplotypes were associated with higher TNF alpha production in CD patients--> haplotypes Following haplotype analysis, carriers of the haplotype consisted of the -1031C, -863A, and -857C alleles showed statistically significant association with Crohn's disease (adjusted OR=1.54, 95% CI=1.02-2.32, P=0.040). Significantly reduced frequencies were seen for the carriers of the LTA Thr60Asn…
79	Hs.MYO9B	9	9.9	Experimental evidence of variant	Our findings confirm the association between the MYO9B polymorphisms and susceptibility to both ulcerative colitis and Crohn's disease. 17944996.
80	Hs.CCL2	9	9.9	Other evidences of genetic alterations	Protein
81	Hs.TLR5	9	9.9	Experimental evidence of variant	The incidence of three single nucleotide polymorphisms (SNPs) within the Nod2 gene and one functional SNP within both the Tlr4 and Tlr5 gene in a Dutch cohort of 637 patients with inflammatory bowel disease and 127 controls was investigated. These data provide a concept for the genetic basis of CD; mutations in innate immunity cause similar effects on gene transcription and finally result in comp…
82	Hs.CASP1:caspase-1(9)	9	4.2	Unrelated	The article talks about leprosy.
83	Hs.NR1I2	9	6.6	Other evidences of genetic alterations	In CD, the strongest disease association was found for a haplotype consisting of the SNPs rs12721602-rs3814055-rs1523128-rs1523127-rs12721607-rs6785049-rs2276707-rs3814057 21830270
84	Hs.CCR6	8	7.7	Other evidences of genetic alterations	we identified for only 2 of 22 Th17/IL23 genes a cis-expression quantitative trait locus single nucleotide polymorphism that is also associated to IBD (STAT3 and CCR6). 24662057.
85	Hs.MAPK14	8	0	Biologically related but no evidence of mutation
86	Hs.CSF2:GM-CSF(9)	8	0	Annotation error	Any of all these words refer to a gene.
87	Hs.DEFA5	8	9.9	Other evidences of genetic alterations	Minor allele frequencies for all single nucleotide polymorphisms (SNPs) were somewhat elevated in patients. Subgroup analysis showed SNP A had odds ratio 1.44 in UC patients with pancolitis (95% C.I. 1.07-1.94), SNP B odds ratio 2.37 in CD patients with onset prior to 17 years age (95% C.I. 1.12-5.03), SNP C odds ratio 1.68 in UC patients with left colonic localisation (95% C.I. 1.12-2.52), and S…
88	Hs.F2:prothrombin(9)	8	0	Unrelated	One IBD patient (1.9%) and four healthy controls (2.6%) were heterozygous for the prothrombin-gene mutation. 10937811. (checked in the paper: CD).
89	Hs.IL27	8	8	Experimental evidence of variant	In conclusion, genetic defects in IL-27 gene showed remarkable associations with CD in Chinese. 25674271.
90	Hs.GSTM1	8	3.3	Genetic evidence in a related disease	Comparing IBD patients (both CD and UC) to healthy controls revealed a pattern of lower GSTM1-null and higher GSTT1-null frequencies, which reached significance in Arab Moslem patients. 21243434.
91	Hs.GSTT1	8	4.3	Experimental evidence of variant	GSTT1 null genotype was more frequent both in UC and CD as compared to healthy controls. 17565649.
92	Hs.MSH6	8	5.4	Unrelated
93	Hs.HLA-C	8	3.3	Biologically related but no evidence of mutation	HLA-C is down-regulated, the level of HIV control, and the risk of Crohn disease only among those carrying an intact miR-148a binding site in the HLA-C 3'UTR. 24248364.
94	Hs.IBD2	8	9.9	Annotation error	NOT A GENE.
95	Hs.IL13	8	1.5	Genetic evidence in a related disease	Mainly associated with psoriasis 20415816 Our data showed that the IL-8 -251 T/A and IL-13 -1112 C/T polymorphisms might be associated with the IBD and CRC occurrence and might be used as predictive factors of these diseases in a Polish population. 22741617.
96	Hs.NFKBIA	8	2.1	Experimental evidence of variant	A polymorphism of the NFKBIA gene is associated with Crohn's disease patients. 13680285.
97	Hs.BTNL2	8	9.9	Experimental evidence of variant	Our results confirmed a significant association of CD with the following previously reported risk loci: BTNL2 (rs28362680). 25731871.
98	Hs.PTGER4	8	7.4	Other evidences of genetic alterations	Further functional studies are necessary to confirm the results of our in silico analysis and to analyze if changes in PTGER4 expression modulate CD susceptibility. 21548950
99	Hs.SLCO2A1	8	9.9	Biologically related but no evidence of mutation	Association not clear.
100	Hs.TNFAIP3	8	9.9	Experimental evidence of variant	Genotyping of the most common coding polymorphism, rs2230926, in the MADGC collection and additional control individuals revealed a significant association with Sjogren's syndrome (OR=3.38, P=0.038), Crohn's disease. 21326317.
101	Hs.ULK1	8	8.9	Experimental evidence of variant	We report a genetic association with a tSNP in ULK1, an interesting candidate gene for IBD, given the role of ULK1 in autophagy initiation, and the interaction between Nod2 and autophagy pathways. 21560199
102	Hs.NAT2	7	9.9	Experimental evidence of variant	Frequencies and distributions of NAT2 and UGT1A7 SNPs as well as their haplotypes were investigated in 95 patients with UC, 60 patients with CD (...) It is likely that the NAT2 gene is one of the determinants for CD in Japanese. Alternatively, a new CD determinant may exist in the 8p22 region, where NAT2 is located. 16097053.
103	Hs.IL17F	7	4.9	Treatment Response	a G/G genotype of rs766748 in IL-17F, and a C/C or C/A genotype of rs1883136 in TRAF3IP2, independently contributed to response to IFX after 1 year of treatment. Genetic test using the polymorphisms of these genes perfectly predicted the responder and nonresponder CD patients. 26558270.
104	Hs.FGB:fibrinogen(8)	7	0	Biologically related but no evidence of mutation	Four novel loci were identified, in addition to the fibrinogen gene cluster, which were associated with fibrinogen levels at genome-wide levels of significance (range of probability values from 8.82 x 10(-09) to 8.04 x 10(-39)). Two of the loci are related to common chronic inflammatory diseases: the first, at locus 5q31.1 (SLC22A5, SLC22A4, IRF1), lies immediately adjacent to a locus linked to C…
105	Hs.ZNF365	7	9.9	Experimental evidence of variant	11 of 34 CD SNPs: in IRGM, NOD2 (rs2066845), CCNY, MST1, IL23R, PTPN22, C11orf30, ZNF365, PTPN2, PSMG1, and rs1456893 were significantly associated. 21830272.
106	Hs.HP:haptoglobin(6)	7	9.9	Other evidences of genetic alterations	We conclude that the Hp polymorphism is associated with CD. 17357835.
107	Hs.IL1A:IL-1A(2)	7	0	Biologically related but no evidence of mutation
108	Hs.FASLG	7	1.1	Other evidences of genetic alterations	rs9286879
109	Hs.IL10RB	7	9.9	Experimental evidence of variant	1 mutation in IL10RB that has been described recently (c.G477A, p.Trp159*. 25373860.
110	Hs.SMAD3	7	3.2	Experimental evidence of variant	Beside numerous chromosomal alterations, mutations in TP53, APC, PTEN and SMAD3 were identified. 27087592.
111	Hs.PMS2	7	5.6	Unrelated
112	Hs.PPARG	7	0.5	Experimental evidence of variant	The Pro12Ala polymorphism showed significant association with CD when the frequencies of the homozygous variants (Pro/Pro vs. Ala/Ala) were compared. 21710534.
113	Hs.NUDT15	7	9.9	Treatment Response	NUDT15 is a pharmacogenetic determinant for thiopurine-induced leukopenia in diverse populations. 25108385
114	Hs.TLR1	7	7.3	Experimental evidence of variant	TLR1 (rs4833095) and IL18 (rs187238) were associated with risk of both CD and UC (p<0.05). 26698117.
115	Hs.XBP1	7	5.3	Biologically related but no evidence of mutation	We confirmed 5p13.1 as a major CD susceptibility locus and demonstrate by in silico analysis rs4495224 and rs7720838 as part of binding sites for NF-_B and XBP1.
116	Hs.CASP9	7	1.1	Treatment Response	Fat intake interacts with polymorphisms of Caspase9, FasLigand and PPARgamma apoptotic genes in modulating Crohn's disease activity.
117	Hs.ORMDL3	7	9.9	Experimental evidence of variant	Association with CD was confirmed for NOD2, ATG16L1, IRGM, MTMR3, and ORMDL3. 24247223.
118	Hs.CDH1	7	0	Genetic evidence in a related disease	This is the first independent study to replicate the HNF4_ and CDH1 loci as susceptibility loci for UC.
119	Hs.TLR6	6	7.6	Experimental evidence of variant	An association between nonsynonymous variants in the TLR1, -2, and -6 genes and extensive colonic disease in UC and CD was found. 16374251.
120	Hs.COX8A:Cox(4)	6	9.9	Annotation error	Only appears "VIII" once (and it is not a gene).
121	Hs.CX3CR1	6	5	Experimental evidence of variant	The CX3CR1 T280M polymorphism appears to influence CD phenotype and localization. 16405540.
122	?.:NKX2-3(7)	6	9.9	Non-Human
123	Hs.DEFA6	6	9.9	Biologically related but no evidence of mutation	e.g In Crohn's disease patients, DEFA5 and DEFA6 mRNA expression levels were 1.9- and 2.2-fold lower.
124	Hs.DEFB4A:DEFB2(2)	6	5.5	Biologically related but no evidence of mutation	a lower HBD-2 gene copy number in the beta-defensin locus predisposes to colonic CD, most likely through diminished beta-defensin expression.
125	Hs.CCNY	6	9.9	Other evidences of genetic alterations	11 of 34 CD SNPs: in IRGM, NOD2 (rs2066845), CCNY, MST1, IL23R, PTPN22, C11orf30, ZNF365, PTPN2, PSMG1, and rs1456893 were significantly associated. 21830272.
126	Hs.ICOSLG	6	9.4	Other evidences of genetic alterations	rs2838519
127	Hs.HSPA2:HSP70-2(9)	6	9.9	Genetic evidence in related complications	Allele A of the Hsp70-2 gene may be associated with a less severe form of CD, suggesting the clinical value of the genotype assessment. 16165702
128	Hs.LCT:lactase(6)	6	3.9	Unrelated	The C/C__ and G/G__ genotype of adult-type hypolactasia is not associated with susceptibility to the pathogenesis of Crohn disease and ulcerative colitis.
129	Hs.SMAD4	6	2.5	Unrelated
130	Hs.MIF	6	2.7	Experimental evidence of variant	The MIF -173G/C polymorphism appears to be a factor contributing to a particular CD phenotype characterized by protection against upper gastrointestinal tract involvement and severe disease activity. 17206642.
131	Hs.SERPINC1:antithrombin(2)	6	0.1	Biologically related but no evidence of mutation	antithrombin, and protein C were significantly higher in patients with IBD than in controls
132	Hs.PIK3CA	6	1.7	Negative evidence	No PIK3CA mutations were observed.
133	Hs.PTGS2	6	0	Experimental evidence of variant	The -765G_C polymorphism was associated with a reduced risk for developing Crohn's disease in a Dutch population. 21124790.
134	Hs.RAC1	6	1.3	Genetic evidence in a related disease	Pasted from the paper [24629926]: The association between RAC1 gene polymorphisms (rs10951982 and rs4720672) and colitis was demonstrated and it was indicated that the presence of rs10951982 risk allele would increase RAC1 protein expression in patients with IBD [1]. However, our results demonstrated that there is no association between RAC1 gene polymorphisms and susceptibility to CD.
135	Hs.STAT5A	6	2.1	Other evidences of genetic alterations	Additional suggestive associations (P < 4.2 _ 10(-5)) were observed between Crohn's disease and IBD and African-specific SNPs in STAT5A and STAT3. 26278503.
136	Hs.TGFB1	6	0	Biologically related but no evidence of mutation
137	Hs.CD44	6	0.1	Biologically related but no evidence of mutation	gene expression decreased in IBD. 11733944
138	Hs.MICA	5	2.8	Biologically related but no evidence of mutation
139	Hs.CDKN2A	5	0	Unrelated
140	Hs.GALM:IBD1(6)	5	9.9	Annotation error	not a gene.
141	Hs.ACE	5	0	Experimental evidence of variant	There were also significant associations between the risk of CD and both rs4343 AA/(AG+GG) and rs4646994 II/(ID+DD) genotype frequencies (P=0.039 and P=0.019). 26823847.
142	Hs.DEFB1	5	5.3	Experimental evidence of variant	These results indicate that genetic variations in the DEFB1 gene encoding constitutive human beta-defensin 1 may be associated with the risk for Crohn's disease and may determine disease phenotype, e.g. colonic localization. 18938660.
143	Hs.ECM1	5	8	Genetic evidence in a related disease	The TT genotype of ECM1 gene rs3737240 SNP significantly increased susceptibility for UC.
144	Hs.NLRP1	5	6.9	Annotation error	Interestingly, NLRP1 SNPs were previously associated to susceptibility to Crohn disease, suggesting that NLRP1 could be a new modifier gene in common between leprosy and Crohn disease. 23770116.
145	Hs.GPR3:ACCA(5)	5	9.2	Biologically related but no evidence of mutation
146	Hs.MUC19	5	9.9	Other evidences of genetic alterations	Moreover, we found associations at eight additional loci: GCKR, ATG16L1, CDKAL1, ZNF365, LRRK2-MUC19, C13orf31, PTPN2, and SBNO2.
147	Hs.NR3C1	5	0.7	Treatment Response	Our results suggest that variations in the GR/NR3C1 gene are associated with corticosteroid resistance and dependency in pediatric-onset CD. 21633323
148	Hs.CD274	5	0.4	Biologically related but no evidence of mutation
149	Hs.HMOX1	5	0.8	Biologically related but no evidence of mutation	HO-1 expression in diseased tissues was downregulated in 9 patients (53%) and of the 10 ulcerative colitis patients HO-1 was downregulated in 7 patients (70%), compared with adjacent normal tissues. The downregulation of HO-1 gene expression may lower anti-inflammatory effects and worsen tissue injury in affected areas by inflammatory bowel disease.
150	Hs.HSPA4:HSP70(5)	5	0.2	Experimental evidence of variant	These data suggest that HSP70-2 gene polymorphic allele A is a possible genetic marker of less severe clinical phenotype in Japanese patients with Crohn disease. 10466882. Determined by restriction fragment length polymorphism analysis.
151	Hs.IL9:p40(6)	5	2	Biologically related but no evidence of mutation
152	Hs.IRF5	5	5.9	Experimental evidence of variant	IRF5 gene polymorphisms may play a role in the development of CD in the Malaysian population. 25564941. A strong signal of association [P = 1.9 x 10(-5), odds ratio (OR) 1.81 (1.37-2.39)] with IBD was observed for a 5 bp indel (CGGGG) polymorphism in the promoter region of the IRF5 gene. 17881657.
153	Hs.NOS2	5	0	Experimental evidence of variant	The NOS2 rs2297518 SNP was found to be associated in VEO-IBD in two independent cohorts. Upon combined analysis, a coding variant (S608L) showed the strongest association with VEO-IBD (Pcombined=1.13 _ 10(-6), OR (odds ratio)=3.398 (95% CI (confidence interval) 2.02-5.717)) as well as associations with VEO-Crohn's disease. 24430113.
154	Hs.IBD6	5	9.9	Annotation error	locus.
155	Hs.SERPINA1:AAT(2)	5	0	Other evidences of genetic alterations	possible etiologic role of alpha1-antitrypsin deficiency (alpha1AD), most frequently caused by a Z allele mutation, in ulcerative colitis (UC) and Crohn disease (CD). The Z allele only for AAT was associated (P < 0.05) with CD.
156	Hs.CDKAL1	5	7.5	Other evidences of genetic alterations	we found associations at eight additional loci: GCKR, ATG16L1, CDKAL1, ZNF365, LRRK2-MUC19, C13orf31, PTPN2, and SBNO2.
157	Hs.IL21	5	9.9	Other evidences of genetic alterations	Haplotype AAGGTT provided significant evidence to be associated with CD risk (p = 0.007). Our results support the existence of the associations found in the KIAA1109/IL2/IL21 gene region with ADs, thus confirms that the 4q27 locus may contribute to the genetic susceptibility of ADs in the Tunisian population. 25037274.
158	Hs.RBBP4:MSI(5)	5	3.4	Biologically related but no evidence of mutation
159	Hs.ERAP2	5	9	Experimental evidence of variant	SNP in the interacting ERAP2 gene increases susceptibility to another inflammatory autoimmune disorder, Crohn's disease (CD). 22253828.
160	Hs.NCF1	5	4.6	Other evidences of genetic alterations	homozygous dinucleotide deletion in the neutrophil cytosolic factor 1 gene that encodes p47(phox). Additional analyses of members of the patient's immediate family showed the same homozygous mutation in 2 siblings, 1 of whom also developed chronic colitis consistent with a diagnosis of Crohn's disease. 15290662.
161	Hs.SPINK1:PstI(6)	5	2.9	Annotation error	In these cases: restriction enzyme.
162	Hs.STAT6	5	3.1	Negative evidence	The STAT6 G2964A gene polymorphism is not involved in the overall susceptibility or in determining the phenotype of IBD.
163	Hs.TCF7L2	5	4.1	Biologically related but no evidence of mutation
164	Hs.VEGFA:VEGF(7)	5	0	Biologically related but no evidence of mutation	Detecting strong p53 overexpression with VEGF overexpression may help in differentiating inflammatory bowel disease from other colitis.
165	Hs.VIM	5	0	Biologically related but no evidence of mutation
166	Hs.CFTR	4	9.9	Experimental evidence of variant	In all three cohorts an association between DeltaF508 and Crohn's disease (CD) was observed. 17206681.
167	Hs.FCRL3	4	7.2	Unrelated	Mutations related with other diseases and no association between genes in IBDS. So, nothing.
168	Hs.DMBT1	4	5.6	Experimental evidence of variant	We identified novel associations of DMBT1 variants with CD susceptibility. 24223725.
169	Hs.ERBB2	4	0	Biologically related but no evidence of mutation	These included the mutation encoding IDH1 R132; amplification of FGFR1, FGFR2, and ERBB2; and mutations encoding BRAF V600E and an EML4-ALK fusion protein. Alterations in IDH1 and APC were significantly more common in CACs from patients with CD than UC.
170	Hs.FCGR2A	4	2.6	Genetic evidence in a related disease	Our data suggest that FCGR2A, JAK2 or HNF4A variants play a role in the pathogenesis of ulcerative colitis in Koreans.
171	Hs.PADI4	4	4.6	Genetic evidence in a related disease	haplotype 2 is susceptible to UC. Thus, it is likely that PADI4 is one of genetic determinants of UC in the Japanese population.
172	Hs.HLA-DRB4:DR4(4)	4	1.3	Biologically related but no evidence of mutation	The frequencies of HLA-DR4, DRw53 and DQw3 antigens were increased in CD
173	Hs.IDH1	4	1.3	Biologically related but no evidence of mutation	IDH1-mutated intestinal adenocarcinomas were seen in the setting of both Crohn disease and ulcerative colitis and were located in both the ileum and colon. Compared with intestinal adenocarcinomas not associated with inflammatory bowel disease, adenocarcinomas associated with inflammatory bowel disease more frequently demonstrated IDH mutations (13% vs. 0%, P=0.047). All IDH mutations were identi…
174	Hs.APOE	4	0	Experimental evidence of variant	To the best of our knowledge, no published report has indicated any association of APOE polymorphism with CD, and this is the first report showing a significant association with both CD and UC. (TAKEN FROM THE PAPER). 25624723.
175	Hs.LINC01193:CT60(5)	4	9.9	Negative evidence	After comparing patients with IBD with the control population, we found no significant deviation in the distribution of the alleles or genotypes of CTLA4/CT60 dimorphism. 15784471.
176	Hs.IL1R1	4	2.6	Treatment Response	IL-1 SNPs seem to be associated with IBD and could affect the disease severity as well. 25466956
177	Hs.IL2RA	4	0	GWAS evidence within gene	rs12722489
178	Hs.IL4R	4	2.4	Experimental evidence of variant	Functionally relevant polymorphisms have been described in the interleukin-4 and the interleukin-4 receptor alpha genes. Association of inflammatory bowel diseases with these polymorphisms has been reported recently suggesting high transcription and enhanced signalling activity in Crohn's disease. 11528525.
179	Hs.IL5	4	0	Biologically related but no evidence of mutation
180	Hs.IL6R	4	1.8	Other evidences of genetic alterations	The polymorphisms TLR2 (rs1816702), NFKB1 (rs28362491), TNFRSF1A (rs4149570), IL6R (rs4537545), IL23R (rs11209026) and PTPN22 (rs2476601) were associated with risk of CD. 24971461
181	Hs.IL6ST	4	2.3	Unrelated	29991969
182	Hs.IL12RB2	4	6.9	Other evidences of genetic alterations	19235914 haplotype
183	Hs.IL16	4	3.8	Experimental evidence of variant	Herein a new association between a promoter polymorphism of the IL-16 gene and Crohn's disease was observed. 12706406.
184	Hs.IRF1	4	2.4	Experimental evidence of variant	Two other SNPs, rs11242115 in IRF1 and rs17166050 in RAD50, lying outside the 250 kb risk haplotype, also showed CD association. 16724073.
185	Hs.ITGAM	4	0.1	Annotation error	CD11b is the unique word that appears in the text and is a marker, not a gene.
186	Hs.ITPA	4	5.1	Treatment Response	Patients with ITPA 94C > A mutations or low TPMT activity constitute a pharmacogenetic high-risk group for drop-out from aza therapy. ITPA 94C>A appears to be a promising marker indicating predisposition to aza intolerance. 16214825
187	Hs.GSTK1:GSTs(2)	4	0.4	Annotation error
188	Hs.LAMB1	4	7.2	Genetic evidence in a related disease	the G allele of the LAMB1 single nucleotide polymorphism rs886774 was found to be associated with ulcerative colitis diagnosed at _ 16 versus >17 years old (p = 0.008).
189	Hs.LBP	4	2.4	Unrelated	Not talking about CD.
190	Hs.LYZ	4	0.7	Unrelated	It is used as a marker, but it doesn't show any particular association.
191	Hs.NCF2	4	4.6	Experimental evidence of variant	Sequence analysis identified a novel missense variant in the neutrophil cytosolic factor 2 (NCF2) gene that is associated with very early onset IBD (VEO-IBD) and subsequently found in 4% of patients with VEO-IBD compared with 0.2% of controls (p=1.3_10(-5), OR 23.8 (95% CI 3.9 to 142.5); Fisher exact test). This variant reduced binding of the NCF2 gene product p67(phox) to RAC2. This study found …
192	Hs.NRAS	4	0.9	Other evidences of genetic alterations	Patients' survival and histological and molecular features including microsatellite instability [MSI] and KRAS/NRAS, BRAF, PIK3CA, TP53, HER2 gene alterations. 28333239
193	Hs.OMP	4	5.5	Biologically related but no evidence of mutation
194	Hs.SERPINE1:PAI-1(4)	4	0	Genetic evidence in related complications	Although our study showed no significant association of PAI-1 polymorphism between patients and control group, the carriers of 4G/4G genotype and 4G allele had reduced risk for the progression of IBD features in this cohort.
195	Hs.RNF186	4	9.9	Other evidences of genetic alterations	Three genetic loci were validated for significant association, and all were previously reported in Caucasians including the major histocompatibility complex region (top SNP, rs9271366; P = 1.03 _ 10(-18), odds ratio [OR] = 2.10), 16q24.1 (rs16940186; P = 4.39 _ 10(-10), OR = 1.56), and RNF186-OTUD3-PLA2G2E at chromosome arm 1p36.13 (top SNP, rs4654903 in OTUD3; P = 7.43 _ 10(-9), OR = 0.64). Alth…
196	Hs.GSDMB	4	9.9	Other evidences of genetic alterations	The minor allele A of rs2872507 in GSDMB is the protective allele for asthma but the risk allele for rheumatoid arthritis, Crohn disease, and ulcerative colitis.
197	Hs.BACH2	4	9.9	GWAS evidence within gene	rs1847472
198	Hs.CCL20	4	2.5	Biologically related but no evidence of mutation	Promote chemokine C-C motif ligand 20-mediated migration of human CD4_ T cells, which might be the mechanisms why anti-IL12p40 treatment presented efficacy in CD. 25761185.
199	Hs.CX3CL1	4	3	Biologically related but no evidence of mutation
200	Hs.SLC22A1:organic cation transporter 1(3)	4	3.2	Experimental evidence of variant	Variations in the SLC22A4 gene encoding OCTN1 are associated with rheumatoid arthritis and Crohn disease. 26994919. 17213842
201	Hs.BPI	4	4	Experimental evidence of variant	BPI polymorphism (Lys216Glu) is associated both to CD and UC. 21272798.
202	Hs.PSMG1	4	9.9	Other evidences of genetic alterations	11 of 34 CD SNPs: in IRGM, NOD2 (rs2066845), CCNY, MST1, IL23R, PTPN22, C11orf30, ZNF365, PTPN2, PSMG1, and rs1456893 were significantly associated. 21830272.
203	Hs.IL18RAP	4	7.2	GWAS evidence within gene	rs2058660
204	Hs.IL1RL1	4	2.2	GWAS evidence within gene	rs13001325
205	Hs.G6PC3	4	7.3	Genetic evidence in a related disease	Severe congenital neutropenia with autosomal recessive G6PC3 mutations is associated with considerable clinical heterogeneity 25491320
206	Hs.CD40LG	4	0.7	Experimental evidence of variant	We confirmed the association of rs2427870 at the CD40LG-ARHGEF6 locus with an inflammatory bowel disease through an X chromosome-wide association study in a Korean population. 28333213.
207	Hs.CD68	4	0.1	Annotation error	Annotation Error-->CD68 is not a gene.
208	Hs.CD24	3	1.2	Experimental evidence of variant	Carriers of the C170T SNP were at increased risk of IBD (OR=3.022, 95% CI: 1.748-5.223, p=0.001), UC (OR=3.002, 95% CI: 1.661-5.427, p=0.001) and CD (OR=3.077, 95% CI: 1.334-7.095, p=0.008). 24557789.
209	?.:mucin(3)	3	0	Non-Human
210	Hs.PSC	3	4.2	Annotation error
211	Hs.TAGAP	3	7.3	Other evidences of genetic alterations	rs212388
212	Hs.ADAD1	3	8.7	Genetic evidence in a related disease	in UC, epistasis was observed between the IL23R SNP rs1004819 and three SNPs in the KIAA1109/TENR/IL2/IL21 block (rs13151961, rs13119723, and rs6822844).
213	Hs.CRYGFP:P < 1(2)	3	0.7	Annotation error
214	Hs.CSF2RB	3	4.4	Experimental evidence of variant	Exome sequencing identified candidate variants, including a missense mutation in DUOX2 that impaired its function and a frameshift mutation in CSF2RB that was associated with CD in an independent cohort of Ashkenazi Jewish individuals. 27373512.
215	Hs.CTNNB1:beta-catenin(3)	3	0	Annotation error	staining method.
216	Hs.CYBB	3	1.4	Biologically related but no evidence of mutation	No mutations for this illness specifically but related with the disease.
217	?.:HD-5 and -6(2)	3	9.9	Non-Human
218	Hs.AGER:RAGE(6)	3	1.6	Experimental evidence of variant	Carriers of rs2070600-A mutant allele showed a 37% (95%CI: 1.02-1.83, P=0.036) increased risk of developing CD relative to the GG genotype carriers. 24605038.
219	Hs.AHR	3	0.4	Other evidences of genetic alterations	Haplotypes. 31405308
220	Hs.FOXO3	3	1.2	Genetic evidence in related complications	It has also been reported that the minor G allele from the rs12212067 polymorphism (T>G) in FOXO3 is associated with milder CD. 26226934.
221	Hs.GLI2:THP-1(2)	3	0	Annotation error	Cell line.
222	Hs.CXCR3	3	1.2	Biologically related but no evidence of mutation	Our study provides evidence of the significant overexpression of the CXCR3 axis in active IBD, suggesting it has a role in IBD pathogenesis
223	Hs.GUCY2C	3	3.3	Genetic evidence in a related disease	The findings support that the activating mutation in GUCY2C creates an intestinal environment with a major influence on the microbiota, which could contribute to the increased susceptibility to IBD in patients with FGDS.
224	Hs.HLA-DRA	3	4.1	Genetic evidence in a related disease	three of six UC SNPs (in MST1, HLA-DRA, and IL-23R)
225	Hs.APAF1:Apaf-1(3)	3	2	Biologically related but no evidence of mutation	CARD15 is related to the NOD1/Apaf-1 family of apoptosis regulators, and three sequence variants (Arg702Trp, Gly908Arg, and Leu1007fsinsC) in the gene were demonstrated to be associated with CD.
226	Hs.HNF4A	3	0.7	Experimental evidence of variant	An 8-marker P2 promoter haplotype containing rs1884613 was also found associated with CD (P<2.09 _ 10(-4) for combined cohorts). This is the first report showing that the HNF4A locus may be a common genetic determinant of childhood-onset CD. 22914433.
227	Hs.APC	3	1.8	Unrelated	Talking about different diseases.
228	Hs.HPS1	3	5.1	Negative evidence	Search for mutations in HPS1, ADTB3A, HPS3, HPS4 and for CARD15 were negative.
229	Hs.FAM92B	3	9.9	Negative evidence
230	Hs.IFNGR2	3	3.2	GWAS evidence within gene	We identified a genome-wide significant association on chromosome 22q13.2 in the intergenic region between the RBX1 and EP300 genes (single nucleotide polymorphism rs4820425, OR 1.27, 95% CI 1.17 to 1.38, p=3.42E-8). We also found suggestive evidence for the association of the IFNGR2 (21q22.11), FOXP2 (7q31), MACROD2 (20p12.1) and AIF1 (6p21.3) loci with CD risk. 22936669.
231	Hs.IL11	3	9.9	Genetic evidence in a related disease	Other genetic evidence: Haplotype for CD. Related but not mutated: Increased protein phosphorilation. Gen. alteration in a related disease: Mutated for UC. 12486609
232	Hs.CXCL10	3	0.1	Unrelated	No results for CXCL10.
233	Hs.IRAK1	3	2.5	Unrelated
234	Hs.EPCAM	3	1.1	Biologically related but no evidence of mutation
235	Hs.SMAD2	3	1	Biologically related but no evidence of mutation	Intestinal myofibroblast TRPC6 channel may contribute to stenotic fibrosis in Crohn's disease.
236	Hs.MGMT	3	0.5	Biologically related but no evidence of mutation	These findings suggest the possibility of a serrated pathway of carcinogenesis in inflammatory bowel disease characterized by silencing of MGMT.
237	Hs.CXCL9	3	1.3	Unrelated	Any conclusion is stablished about CXCL9 gene.
238	Hs.MUC1	3	0	Biologically related but no evidence of mutation
239	Hs.MYC	3	0	Genetic evidence in a related disease	27063727
240	Hs.NELL1	3	5.7	Annotation error	In addition, SNP rs1793004 in the gene encoding nel-like 1 precursor (NELL1, chromosome 11p15.1) showed a consistent disease-association in independent German population- and family-based samples. 17684544.
241	Hs.NPR3:guanylate cyclase C(2)	3	3.8	Biologically related but no evidence of mutation	Increased GC-C signaling disturbs normal bowel function and appears to have a proinflammatory effect, either through increased chloride secretion or additional effects of elevated cellular cGMP.
242	Hs.DUOX2	3	3.7	Experimental evidence of variant	Exome sequencing identified candidate variants, including a missense mutation in DUOX2 that impaired its function and a frameshift mutation in CSF2RB that was associated with CD in an independent cohort of Ashkenazi Jewish individuals. 27373512.
243	Hs.ERAP1	3	9.9	Other evidences of genetic alterations	ERAP1 and HLA-C interaction in inflammatory bowel disease in the Spanish population.
244	Hs.ACP1	3	3.6	Biologically related but no evidence of mutation
245	Hs.PIK3CD:PI3K(3)	3	0	Biologically related but no evidence of mutation	We found that human macrophages expressed DR3 and that TNFSF15:DR3 interactions were critical for amplifying PRR-initiated MAPK/NF-_B/PI3K signaling and cytokine secretion in macrophage.
246	Hs.KRT20:CD20(2)	3	9.9	Annotation error	CD20 is a marker.
247	Hs.POU2F1:OCT1(2)	3	2.6	Biologically related but no evidence of mutation
248	Hs.PPARA	3	0	Genetic evidence in a related disease	PPAR_ Pro12Ala and LXR T-rs2695121-C homozygous variant genotypes were associated with risk of UC.
249	Hs.MAPK1:ERK(3)	3	0	Biologically related but no evidence of mutation
250	Hs.MAPK8:JNK(3)	3	0	Biologically related but no evidence of mutation
251	Hs.AICDA:AID(2)	3	0	Unrelated
252	Hs.RAC2	3	3.1	Biologically related but no evidence of mutation	This study found a novel genetic association of RAC2 with Crohn's disease (CD) and replicated the previously reported association of NCF4 with ileal CD.
253	Hs.RELA:p65(2)	3	9.9	Biologically related but no evidence of mutation	Leu1007fsinsC homozygotes demonstrated decreased transcriptional response to MDP. Electromobility shift assay demonstrated that MDP-induced NF-kappaB activation is mediated via p50 and p65 subunits,
254	Hs.CXCL11	3	2	Unrelated
255	Hs.PRDM1	3	2.7	Other evidences of genetic alterations	rs6568421
256	Hs.SP1	3	0	Biologically related but no evidence of mutation	The insertion of one CGGGG unit is predicted to create an additional binding site for the transcription factor SP1.
257	Hs.ADAM17:TACE(2)	3	1.1	Treatment Response	One haplotype in the ADAM 17 region was associated with a clinical response to infliximab in CD patients (adjusted P=0.045). 17001292
258	Hs.TCF4	3	1.8	Biologically related but no evidence of mutation	Same as TCF7L2.
259	Hs.TCN2	3	2.8	Experimental evidence of variant	TCN2 rs1801198 mutation might be associated with increased risk of stricturing CD. 27545030.
260	Hs.TLR3	3	0.9	Biologically related but no evidence of mutation	NOD2 is a modulator of signals transmitted through TLR4 and TLR3,
261	Hs.CCR2	3	9.9	Experimental evidence of variant	In conclusion, the present study supports the involvement of chemokine receptor (CCR2 and CCR5) polymorphisms in activity degree of the IBD disease in Tunisian patients. 23461143.
262	Hs.TYK2	3	2.6	Other evidences of genetic alterations	TYK2 and STAT3 are genetic determinants of CD in the Japanese population. 19653082. This study is the first demonstration of the single marker association of tyrosine kinase-2 polymorphisms with ulcerative colitis and Crohn's disease in Turkish population. 25744728.
263	Hs.KIAA1109	3	7	Other evidences of genetic alterations	Haplotype AAGGTT provided significant evidence to be associated with CD risk (p = 0.007). Our results support the existence of the associations found in the KIAA1109/IL2/IL21 gene region with ADs, thus confirms that the 4q27 locus may contribute to the genetic susceptibility of ADs in the Tunisian population. 25037274.
264	Hs.MAP1LC3A:LC3(3)	3	1	Unrelated
265	Hs.TNFRSF25:DR3(3)	3	1.2	Biologically related but no evidence of mutation	Taken together, TNFSF15:DR3 interactions amplify PRR-induced signaling and cytokines, and the rs6478108 TNFSF15 disease-risk polymorphism results in a gain of function.
266	Hs.TNFRSF6B	3	4.1	Other evidences of genetic alterations	All three CD specific paediatric polymorphisms on PSMG1 and TNFRSF6B showed a trend of association with p<0.1. An additive gene-gene interaction involving TLR4, PSMG1, TNFRSF6B and IRGM was identified with CD. Genes involved in microbial processing (TLR4, PSMG1, NOD2) were significantly associated either at the individual level or in gene-gene interactive roles. 21079743
267	Hs.HERC2	3	5.4	Biologically related but no evidence of mutation
268	Hs.PHOX2B	3	3.6	Unrelated	Recently, a North American genome-wide association study identified three novel gene variants in PHOX2B, NCF4, and FAM92B as well as one single nucleotide polymorphisms (SNP; rs224136) in the intergenic region on chromosome 10q21.1 as being associated with Crohn's disease (CD). 19262523.
269	Hs.ATG16L2	3	8.6	Experimental evidence of variant	Further analysis of the 11q13 locus revealed a non-synonymous single nucleotide polymorphism (SNP) (R220W/rs11235604) in the evolutionarily conserved region of ATG16L2 with stronger association (OR=1.61, combined p=2.44_10(-12)) than rs11235667, suggesting ATG16L2 as a novel susceptibility gene for CD and rs11235604 to be a potential causal variant of the association. 23850713.
270	Hs.PSTPIP1	3	5.8	Annotation error	The CCTG repeat in the PSTPIP1 promoter may play a role in the pathogenesis of AA and of CD. 19731031.
271	Hs.IL33	3	1.4	Other evidences of genetic alterations	23634226. Intergenic SNP, from GWAs This study is for asthma.
272	Hs.NLRP12	3	5.4	Genetic evidence in related complications	31169706, an impact on the production of tumor necrosis factor-alpha (TNF_) in patients with inflammatory bowel disease
273	Hs.CD80	3	0.2	Biologically related but no evidence of mutation
274	Hs.CD86	3	0.1	Biologically related but no evidence of mutation
275	Hs.MAGI2	3	5.3	Negative evidence	however, there was no association of MAGI2 and PARD3 with IBD.
276	Hs.A1BG:GAB(2)	2	2.1	Annotation error	goblet cells (celulas caliciformes).
277	Hs.ADA	2	9.9	Genetic evidence in a related disease	In Sardinia, the frequency of the *L(M)/ADA*2 gametic type is negatively correlated with past malarial endemia, suggesting an increased susceptibility to malaria leading to its decrease in areas with high malarial endemia. 15761857
278	Hs.RAD50	2	1.5	Unrelated	Talking about asthma.
279	?.:RAGE(2)	2	0.8	Non-Human
280	Hs.CALCOCO2	2	4.2	Experimental evidence of variant	23624108, We identified an association between CD and a common missense variant, Val248Ala, in nuclear domain 10 protein 52 (NDP52) (P = 4.83 _ 10(-9)). We found that this variant impairs the regulatory functions of NDP52 to inhibit nuclear factor _B activation of genes that regulate inflammation and affect the stability of proteins in Toll-like receptor pathways. Crohn disease (CD) we sequenced …
281	Hs.CDKN2B	2	9.9	Annotation error	CDKN2A/CDKN2B locus, not the gene
282	?.:c.3019(2)	2	9.9	Non-Human
283	Hs.CDX2	2	0.7	Biologically related but no evidence of mutation
284	Hs.TRAF3IP2	2	2.6	Treatment Response	a C/C or C/A genotype of rs1883136 in TRAF3IP2, independently contributed to response to IFX after 1 year of treatment. Genetic test using the polymorphisms of these genes perfectly predicted the responder and nonresponder CD patients. (...) TRAF3IP2 are one of IFX-related genes, useful as biomarkers of IFX response, and may be target molecules for new therapeutic drugs. 26558270.
285	Hs.IRAK3:IRAK-M(3)	2	3.5	Biologically related but no evidence of mutation
286	Hs.ADCY7	2	4.8	Genetic evidence in a related disease	28067910, Significant for UC
287	Hs.ATG4A	2	9.9	Genetic evidence in related complications	22261526, granuloma formation
288	Hs.CNR1	2	0.1	Genetic evidence in related complications	The CNR1 p.Thr453Thr polymorphism appears to modulate UC susceptibility and the CD phenotype. 20195480.
289	Hs.CNR2	2	0.7	Negative evidence	These pilot findings suggest that CB2 Q63R polymorphism does not play a major role in genetic susceptibility to IBD or in its disease phenotypes among Turkish subjects.
290	Hs.COL1A1	2	0.6	Genetic evidence in related complications	COL1A1 gene polymorphisms influence BMD in patients with Crohn's disease. BMD means bone mineral density.
291	Hs.CREM	2	1.3	Experimental evidence of variant	One CREM single nucleotide polymorphism (SNP) displayed evidence for genetic association with IBD (p=8.7_10(-4), odds ratio [OR]=2.84 [1.58; 5.09]). 22019623
292	Hs.CSF1R	2	0.9	Experimental evidence of variant	We conclude that the colony stimulating factor receptor 1 gene may be a susceptibility gene for Crohn's disease. 15144560. Taken from 16708222 publication: there was no evidence that the 2033T variant is a major risk factor for CD in New Zealand.
293	Hs.CSF3:G-CSF(1)	2	0	Unrelated
294	Hs.HORMAD2	2	6.2	Unrelated	No results.
295	Hs.CYLD	2	9.9	GWAS evidence within gene	CD-association for 195 genes, identifying novel susceptibility genes (e.g., ISX, SLCO6A1, TMEM183A) as well as confirming many previously identified susceptibility genes in CD GWAS (e.g., IL23R, NOD2, CYLD, NKX2-3, IL12RB2, ATG16L1). 23071489. Ten single nucleotide polymorphisms (SNPs) in four genes were significantly associated with CD: CYLD, USP40, APEH and USP3. CYLD was the most significant g…
296	Hs.CYP1A1	2	0	Unrelated	No resuts for this gene.
297	Hs.CYP2D6	2	9.9	Negative evidence
298	Hs.DAP	2	2	Annotation error
299	Hs.IDO2	2	3.5	Negative evidence	No IDO2 SNPs associated with a particular Crohn's disease clinical phenotype.
300	Hs.ATN1:Nod(2)	2	1.2	Annotation error	NOD (proteins). Nod as genes have been discussed as independent terms.
301	Hs.AGT	2	0	Experimental evidence of variant	17047091, A variant in the angiotensinogen gene promoter results in increased peptide production, only significant in in one cohort
302	Hs.EGFR	2	0	Unrelated
303	Hs.EP300	2	0	Other evidences of genetic alterations	We identified a genome-wide significant association on chromosome 22q13.2 in the intergenic region between the RBX1 and EP300 genes (single nucleotide polymorphism rs4820425, OR 1.27, 95% CI 1.17 to 1.38, p=3.42E-8). We also found suggestive evidence for the association of the IFNGR2 (21q22.11), FOXP2 (7q31), MACROD2 (20p12.1) and AIF1 (6p21.3) loci with CD risk. 22936669.
304	Hs.ESR1	2	0	Biologically related but no evidence of mutation
305	Hs.KIF21B	2	6	Biologically related but no evidence of mutation	It has been reported that the KIF21B gene is relevant to the pathogenesis of Crohn's disease (CD) and ulcerative colitis (UC). Where is the original publication? It is needed to conclude if mutations for this gene have been already reported or not.
306	Hs.CLEC16A	2	4	GWAS evidence within gene	The effect of rs2903692 previously described in diabetes was observed specifically for Crohn's disease (CD) patients lacking the main susceptibility factor described to date, that is, three polymorphisms within another pattern recognition gene... 19337309.
307	Hs.FN1:fibronectin(1)	2	0	Biologically related but no evidence of mutation	18839425, Fibronectin (transcript variant 1, NM_002026) could be confirmed as being upregulated in CD with a ratio of 143.
308	Hs.DDX58	2	1	Biologically related but no evidence of mutation	furthermore, IRGM's interaction with NOD2, and additional pattern recognition receptors such as NOD1, RIG-I, and select TLRs, transduces microbial signals to the core autophagy apparatus. (IRGM is a mutated gene in this disease).
309	Hs.LY96	2	1.9	Genetic evidence in a related disease	the polymorphisms TLR2 (rs1816702), TLR4 (rs1554973 and rs12377632), TLR9 (rs352139), LY96 (rs11465996), NFKBIA (rs696), TNFA (rs1800629), TNFRSF1A (rs4149570), IL10 (rs3024505), IL23R (rs11209026), PTPN22 (rs2476601) and PPARG (rs1801282) were associated with risk of UC.
310	Hs.FUT3	2	2.5	Genetic evidence in related complications	Mutations of FUT3 (rs28362459) and (rs3745635) might influence the lesion locations in CD patients. 24720527. FUT3 (rs28362459 and rs3745635) mutations may engender the increased risk of ileocolonic and ileal CD. 26663064.
311	Hs.IPMK	2	9.9	Unrelated	Talking about Alzheimer disease.
312	Hs.C10orf67	2	9	Biologically related but no evidence of mutation	Because NOD2 signaling plays a key role in CD, it is important to further characterize the network of protein interacting with NOD2. Using yeast two hybrid (Y2H) screens, we identified new NOD2 interacting proteins (NIP). The primary interaction was confirmed by coimmunoprecipitation and/or bioluminescence resonance energy transfer (BRET) experiments for 11 of these proteins (ANKHD1, CHMP5, SDCCA…
313	Mm.Nod2	2	2.5	Non-Human
314	Hs.GCKR	2	2.5	GWAS evidence within gene	rs780093
315	Hs.SLC17A5:AST(2)	2	0	Annotation error
316	?.:Pc=0.001(2)	2	5.7	Non-Human
317	Hs.ABO	2	0	Annotation error	ABO type blood group.
318	Hs.GP2	2	2.2	Biologically related but no evidence of mutation
319	Bt.SLC11A1	2	5.1	Non-Human
320	Hs.GPR35	2	4.2	Other evidences of genetic alterations	We confirmed 6 previously reported loci in Caucasian: GPR35 at 2q37 (rs3749172; P = 5.30 _ 10, odds ratio [OR] = 1.45), ZNF365 at 10q21 (rs224143; P = 2.20 _ 10, OR = 1.38), ZMIZ1 at 10q22 (rs1250569; P = 3.05 _ 10, OR = 1.30), NKX2-3 at 10q24 (rs4409764; P = 7.93 _ 10, OR = 1.32), PTPN2 at 18p11 (rs514000; P = 9.00 _ 10, OR = 1.33), and USP25 at 21q11 (rs2823256; P = 2.49 _ 10, OR = 1.35), bring…
321	Hs.GPX1	2	1.3	Negative evidence	unrelated, it was also observed for genotype T / T and T allele of the same polymorphism and genotypes and alleles + 35A / C SOD1 in UC as well as polymorphic variants CAT -262 C / T, Pro197Leu of GPx1, + 35A / C SOD1 in CD.
322	Hs.GRB2	2	0.7	Biologically related but no evidence of mutation
323	Hs.CLEC2D	2	4.7	Experimental evidence of variant	However, one polymorphism in LLT1 was found to be associated with our CD population (P<0.034). 22664939.
324	Rn.Tlr4	2	0.7	Non-Human
325	Hs.TBX21	2	1.1	Treatment Response	Eight functional SNPs were associated with anti-TNF response either among patients with CD (TLR5 (rs5744174) and IFNGR2 (rs8126756)), UC (IL12B (rs3212217), IL18 (rs1946518), IFNGR1 (rs2234711), TBX21 (rs17250932) and JAK2 (rs12343867). 28139755.
326	Rn.Lrrk2	2	4.6	Non-Human
327	Hs.CFH	2	0.4	Unrelated	Talking about Type 1 diabetes.
328	Hs.ANXA5:annexin V(2)	2	0	Annotation error	Annexin V as marker.
329	Hs.CD209	2	1.9	Genetic evidence in a related disease	A functional variant in the CD209 gene, rs4804803, does not seem to be influencing Crohn's disease susceptibility. However, it could be involved in the etiology or pathology of Ulcerative Colitis in HLA-DR3-positive individuals but further studies are necessary.
330	Hs.HLA-DPB1:DPB-1(1)	2	0.8	Biologically related but no evidence of mutation
331	Hs.HLA-DQA1	2	0.7	Other evidences of genetic alterations
332	Hs.HLA-DRB5	2	3.9	Unrelated	Talking about different diseases.
333	Hs.HLA-G	2	0.2	Experimental evidence of variant	polymorphism in exon 8 of the HLA-G gene is associated with the risk of CD. 25577194.
334	Hs.HSPA1A	2	9.9	Biologically related but no evidence of mutation
335	Hs.HSPA1B	2	3.2	Biologically related but no evidence of mutation
336	Hs.HSPA5:BiP(1)	2	0.1	Unrelated	Is a marker...and there is no association.
337	Hs.IRF8	2	2.2	Biologically related but no evidence of mutation	We find associations with the IRF8 region and the region containing CDH1 and CDH3, as well as substantial phenotypic and genetic heterogeneity for CD itself.
338	Hs.IFNGR1	2	2.4	Treatment Response	Eight functional SNPs were associated with anti-TNF response either among patients with CD (TLR5 (rs5744174) and IFNGR2 (rs8126756)), UC (IL12B (rs3212217), IL18 (rs1946518), IFNGR1 (rs2234711), TBX21 (rs17250932) and JAK2 (rs12343867)). 28139755.
339	Hs.FAS:Apo1(2)	2	0	Experimental evidence of variant	Fas/Apo1 GENE: Fas-670 polymorphism was associated with the development of CD and UC in the Tunisian population. 19653342.
340	Hs.IL12RB1	2	2.5	Other evidences of genetic alterations	19235914, haplotypes
341	Hs.IL15RA	2	2.7	Unrelated
342	Hs.IDO1	2	9.9	Genetic evidence in related complications	IDO2 minor allele variants were common and one of them, rs45003083, associated with reduced risk of Crohn's disease (p_=_0.025). IT COULD BE "RELATED BUT NOT MUTATED", AS WELL.
343	Hs.KCNN4	2	9.9	Experimental evidence of variant	Our data implicate the role of KCNN4 in ileal CD. KCNN4 SNP rs2306801 was associated with CD. 20407432.
344	Hs.KRT8:keratin 8(2)	2	0.9	Experimental evidence of variant	THIS IS IN GENERAL FOR IBDs :We have identified miss-sense mutations in keratin 8 in a subset of patients with inflammatory bowel disease (Crohn disease and ulcerative colitis). 15090596
345	Hs.LY75	2	3.1	GWAS evidence within gene	We replicated the association of 4 loci with different Crohn's disease phenotypes. Variants in MAGI1, CLCA2, 2q24.1, and LY75 loci were associated with a complicated stricturing disease course. 25557950.
346	Hs.MIR146A	2	1	Unrelated	No positive results for MIR146A.
347	Hs.MIR196A2	2	3.1	Genetic evidence in related complications	We showed for the first time that polymorphisms in MIR122, MIR196A2, and MIR124A could play a role in clinical phenotype modulation in IBD. 27718165.
348	Hs.MAF	2	1.5	Annotation error	Minor allele frequency.
349	Hs.MAPT	2	0.5	Biologically related but no evidence of mutation	Amongst these we find compelling functional candidate genes such as MAPT, GRB2 and CREM, LCT, and IL12RB2.
350	Hs.MBP	2	0	Biologically related but no evidence of mutation
351	Hs.MAP3K4	2	3.4	Biologically related but no evidence of mutation	We identified a novel TLR signaling defect in CD patients involving MAP3K4 and IL-1A.
352	Hs.MICB	2	2.4	Negative evidence	11782275
353	Hs.MSH5	2	4	Unrelated
354	Bt.NOD2	2	5.7	Non-Human
355	Hs.MST1R	2	1.9	Other evidences of genetic alterations	The LD with these functional MST1R variants implicate this gene as having a possible role in CD pathogenesis. 18200509.
356	Hs.MTRR	2	1.7	Experimental evidence of variant	The MTRR AA genotype was a significant independent predictor of CD risk (odds ratio 3.7, 95% CI 1.218-11.649, P= 0.0213). The level of superoxide dismutase was significantly higher (P= 0.0143) and was correlated with Crohn's Disease Activity Index (CDAI) scores (P for trend = 0.0276) in patients carrying MTRR AA genotype. 17925002.
357	Hs.MVK	2	2.4	Unrelated
358	Hs.CEACAM6	2	9.9	Negative evidence
359	Hs.NPC1	2	1.4	Biologically related but no evidence of mutation
360	Hs.SLC11A2	2	2.3	Negative evidence	CD patients did not reveal any mutations in NRAMP2.
361	Hs.IBD4	2	7.3	Other evidences of genetic alterations	Is a locus 14q11. 15194648
362	Hs.NDUFA13:GRIM-19(3)	2	3.9	Negative evidence	No abstract (but the title is consistent)
363	Hs.IRAK4	2	2.4	Unrelated
364	Hs.TLR7	2	0.7	Unrelated
365	Hs.TLR8	2	1.7	GWAS evidence within gene	The rs2407992 and the rs5744067 were associated with susceptibility to BD and CD. 26486764.
366	Hs.PDCD1	2	0	Other evidences of genetic alterations	rs35320439
367	Hs.PECAM1:PECAM-1(2)	2	0	Annotation error
368	Hs.TREM1	2	2.3	Negative evidence	However, TREM-1 SNPs were not significantly associated with the development of Crohn's disease or ulcerative colitis.
369	Hs.POU5F1	2	0	Experimental evidence of variant	single nucleotide polymorphisms in POU5F1, TNFSF15, and HLA DRB1*501 were associated with age of Crohn's disease. 25664710. ORIGINAL PUBLICATION NEEDED!
370	Hs.UGT1A1	2	9.9	Biologically related but no evidence of mutation	The homozygous state of the UGT1A1*28 polymorphism, associated with higher serum bilirubin levels, may be protective for the development of Crohn's disease, suggesting that the anti-oxidant capacity of bilirubin may play a part.
371	Hs.IL26	2	9.9	Biologically related but no evidence of mutation
372	Hs.PARD3	2	2.6	Negative evidence	however, there was no association of MAGI2 and PARD3 with IBD.
373	Hs.EMSY:C11orf30(2)	2	4.2	Other evidences of genetic alterations
374	Hs.IBD7	2	8.4	Annotation error	It is a locus called IBD7.
375	Hs.ZMIZ1	2	4.8	GWAS evidence within gene	ZMIZ1 at 10q22 (rs1250569; P = 3.05 _ 10, OR = 1.30), NKX2-3 at 10q24 (rs4409764; P = 7.93 _ 10, OR = 1.32), PTPN2 at 18p11 (rs514000; P = 9.00 _ 10, OR = 1.33), and USP25 at 21q11 (rs2823256; P = 2.49 _ 10, OR = 1.35), bringing the number of known CD loci. 25489960.
376	Hs.PTEN	2	0	Experimental evidence of variant	Beside numerous chromosomal alterations, mutations in TP53, APC, PTEN and SMAD3 were identified. 27087592.
377	Hs.NECTIN1:PRR(2)	2	2.6	Annotation error
378	Hs.CXCL16	2	9.9	Experimental evidence of variant	However, the G allele of CXCL16 rs2277680 was found to have a weak association with CD patients (...) Further ethnic-stratified analysis showed that the significant associations in CXCL16 rs2277680 and TLR4 rs4986791 were accounted by the Malay cohort. In conclusion, the present study reported two CD-predisposing loci in the Malay CD patients. 27069792.
379	Hs.CCND1	2	0	Biologically related but no evidence of mutation
380	Hs.BCL2	2	0	Biologically related but no evidence of mutation
381	Hs.RET	2	9.9	Unrelated	MEN: "Multiple endocrine neoplasia" syndrome. RET gene is analyzed in a patient with that disease.
382	Hs.BRD2	2	1.6	GWAS evidence within gene	rs1049526
383	?.:SAA(2)	2	0.6	Non-Human
384	Hs.CXCL5	2	1.7	Biologically related but no evidence of mutation	The chemokine CXCL5 which is expressed by epithelial cells within colorectal mucosa is a chemoattractant for neutrophils and has been implicated in Crohn's disease and ulcerative colitis.
385	Hs.CXCL12	2	0	GWAS evidence within gene	Genotyping for polymorphisms in CXCL12/CXCR4 and MIF was performed by RFLP-PCR. Statistical significance was found for polymorphisms CXCR4, a receptor gene for CXCL12 genotypes and alleles in CD. 24687413.
386	Hs.SELL:L-selectin(3)	2	0	Genetic evidence in related complications	19212205, stricturing behavior.
387	Hs.SLC39A8	2	3.9	Experimental evidence of variant	We identified an association between CD and a missense variant encoding alanine or threonine at position 391 in the zinc transporter solute carrier family 39, member 8 protein (SLC39A8 alanine 391 threonine, rs13107325). 27492617.
388	Hs.SFTPD	2	1.3	Experimental evidence of variant	Case-control analysis revealed a significant association of rs2243639 with susceptibility to Crohn's disease (CD). 21790524.
389	Hs.H3P16:p21(3)	2	0	Annotation error
390	Hs.SHC1	2	0.9	Biologically related but no evidence of mutation
391	Hs.CASD1:O-acetyltransferase(2)	2	4.4	Biologically related but no evidence of mutation	13 CD patients, all younger than 49 years, by quantifying crypt-restricted loss of O-acetyltransferase activity in sections of morphologically normal colonic mucosa from individuals heterozygous for this monogenically inherited polymorphism.
392	Hs.SLC10A2	2	2.4	Other evidences of genetic alterations	haplotype carriers with the minor allele exhibited significant reduced ileal SLC10A2 expression on mRNA levels (2.6-fold, P = 0.0009) and protein levels (2.4-fold, P = 0.0157). In future studies a single tag SNP selected of this haplotype block will provide reliable genetic testing to investigate systemically the influence of the SLC10A2 haplotype for disease susceptibility and/or drug response. …
393	?.:organic cation transporter 1/2(2)	2	9.9	Non-Human
394	Hs.SOD1	2	0	Unrelated	The potential protective effect without statistical relationships were also observed for other genotypes and alleles studied polymorphic variants of antioxidant enzymes in CD and CAT- 262C / T and + 35 A / C SOD1 in UC.
395	Hs.SOX9	2	0.4	Biologically related but no evidence of mutation
396	Hs.STAT5B	2	1.8	Negative evidence	No significant association was observed with the SNPs in STAT5a, IRF5, and STAT5b
397	Hs.MAP3K7:TAK1(3)	2	1.2	Biologically related but no evidence of mutation
398	Hs.TF:transferrin(2)	2	0	Biologically related but no evidence of mutation
399	Hs.TIMP1:TIMP-1(2)	2	0	Experimental evidence of variant	The TIMP-1 genotype TT in women and T in men at SNP +372 T/C was found to increase CD susceptibility. 17589947.
400	Hs.TNFSF4	2	9.9	Unrelated
401	Hs.UBE2L3	2	3.5	Other evidences of genetic alterations	rs6974491-ELMO1 (P=0.0002, odds ratio (OR): 2.20) and rs2298428-UBE2L3 (P=5.44 _ 10(-5), OR: 2.59) associated with pediatric UC and CD, respectively. 22592522.
402	Hs.VIL1	2	3.6	Unrelated	No results for this gene.
403	Hs.WAS:Wiskott-Aldrich syndrome protein(2)	2	1	Unrelated
404	Hs.ZAP70	2	0.6	GWAS evidence within gene	ZAP70 displayed a strong genetic association with CD for rs13420683. 23406209
405	Hs.CXCR4	2	0	Experimental evidence of variant	Genotyping for polymorphisms in CXCL12/CXCR4 and MIF was performed by RFLP-PCR. Statistical significance was found for polymorphisms CXCR4, a receptor gene for CXCL12 genotypes and alleles in CD. 24687413.
406	Hs.PDCD1LG2	2	9.9	Biologically related but no evidence of mutation	Thus, tumor PDCD1LG2 expression is inversely associated with Crohn-like lymphoid reaction.
407	Hs.TLR10	2	3.2	GWAS evidence within gene	This study provides evidence to suggest that genetic variation in TLR10 plays a role in interindividual differences in CD susceptibility and clinical outcome. 22342453
408	Hs.CAMP:LL-37(2)	2	0.4	Biologically related but no evidence of mutation
409	Hs.CASP8:caspase-8(3)	2	0	Biologically related but no evidence of mutation	Mechanisms mediating TNFSF15:DR3 contributions to PRR outcomes included TACE-induced TNFSF15 cleavage to soluble TNFSF15; soluble TNFSF15 then led to TRADD/FADD/MALT-1- and caspase-8-mediated autocrine IL-1 secretion.
410	Hs.CAT	2	0	Unrelated
411	Hs.GPR65	2	9.9	GWAS evidence within gene	rs8005161
412	Hs.HAVCR2	2	1.4	Negative evidence
413	Hs.UBASH3B:p70(2)	2	1.7	Biologically related but no evidence of mutation	Interleukin-12-p70 cytokine production was higher (P=0.04) in lymphocytes from controls with two alleles of the 5-bp insertion.
414	Hs.RUNX1	2	0.1	Unrelated
415	Hs.RNASET2	2	3.9	Other evidences of genetic alterations	rs2149085
416	Hs.PER3	2	2.5	GWAS evidence within gene	In particular, the rs2797685 variant of the PER3 gene is associated with a more aggressive form of CD. 22881285.
417	Hs.MTMR3	2	5.5	GWAS evidence within gene	Association with CD was confirmed for NOD2, ATG16L1, IRGM, MTMR3, and ORMDL3. 24247223.
418	Hs.HPS4	2	4.9	Unrelated	In a long term they are talking about CD (long, long term) although they do not obtain positive evidences of mutations.
419	Hs.NAT1	2	1.8	Treatment Response	NAT1 genotype affects TGN levels in patients treated with thiopurines and aminosalicylates and could therefore influence the toxicity and efficacy of these drug.
420	Hs.HAP1	2	9.9	Annotation error	Hap 1/Hap 1 diplotype of TYK2 independently contributes to the pathogenesis of CD and significantly increases the odds ratio to 7.486 for CD (P = 0.0008).
421	Hs.ARHGEF2	2	1.9	Biologically related but no evidence of mutation	21887730
422	Hs.MAGI1	2	3.9	GWAS evidence within gene	We replicated the association of 4 loci with different Crohn's disease phenotypes. Variants in MAGI1, CLCA2, 2q24.1, and LY75 loci were associated with a complicated stricturing disease course. 25557950.
423	Hs.CD19	2	9.9	Annotation error	CD19 is a type of lymphocyte.
424	Hs.SLC9A3R1	2	2.2	Unrelated	No evidences of mutations in this gene for this disease.
425	Hs.ABCG2	2	0	Negative evidence	The frequency of the ABCG2 and MDR1 SNPs was not significantly different among IBD, CD, UC patients and controls.
426	Hs.TNFSF8	2	3.5	Experimental evidence of variant	Our results confirmed a significant association of CD with the following previously reported risk loci: (...) TNFSF8 (rs3181374, OR=1.53, p=1.03_10(-14)). 25731871.
427	Hs.LY86	2	9.9	Unrelated
428	Hs.CD34	2	0	Unrelated	No results in order to summarize if there is any relation.
429	Hs.ATG5	2	0.9	Biologically related but no evidence of mutation	23335927 Autophagy-deficient Paneth cells exhibited a striking loss of function in this granule exocytosis pathway. Transcriptional analysis revealed a gain of function whereby the gene expression associated with inflammatory responses was increased in autophagy-deficient Paneth cells.
430	Hs.CD40	2	0	GWAS evidence within gene	20634952, 5 prime utr variant, from GWAS
431	Hs.SETD1A	2	1.9	Annotation error	SET (of)
432	Hs.CDH2	1	0	Biologically related but no evidence of mutation	N-cadherin is not a gene, but CH2 it is.
433	?.:SLC2A14(1)	1	0	Non-Human
434	Hs.CDKN2B-AS1	1	0	Other evidences of genetic alterations	29063720, from GWAS upstream
435	Hs.CDH3	1	0	Biologically related but no evidence of mutation	We find associations with the IRF8 region and the region containing CDH1 and CDH3, as well as substantial phenotypic and genetic heterogeneity for CD itself. The genes are known to be involved in inflammation and immune dysregulation.
436	Ss.NOD2	1	0	Non-Human
437	?.:MUC3(2)	1	0	Non-Human
438	Hs.HDAC5:HD5(1)	1	0	Annotation error
439	Hs.IBD19:IBD1-9(1)	1	0	Annotation error	Not a gene (immflamatory bowel disease1-9 loci)
440	Hs.LINC00994	1	0	Unrelated
441	Dr.nod1	1	0	Non-Human
442	Oc.NOD2	1	0	Non-Human
443	Oa.IL25:IL-25(2)	1	0	Non-Human
444	Hs.OCLN:occludin(1)	1	0	Annotation error
445	Mg.NOD1	1	0	Non-Human
446	Cg.Hprt1:HGPRT(1)	1	0	Non-Human
447	Ch.SLC11A1	1	0	Non-Human
448	Hs.LINC-ROR:ROR(1)	1	0	Annotation error	Relative odd ratios.
449	Hs.TRIM10	1	0	Genetic evidence in a related disease	28586827, for Parkinson Disease
450	Hs.ARPC2	1	0	Genetic evidence in a related disease	18836448, associated with UC
451	Oa.IL23R	1	0	Non-Human
452	Oa.IL17RB	1	0	Non-Human
453	Oa.IL12RB1	1	0	Non-Human
454	Oa.IL17RA	1	0	Non-Human
455	Hs.ARL4A	1	0	Biologically related but no evidence of mutation	A whole-genome microarray expression study further suggested that the Ala62Thr change in ZNF365 isoform D is related to differential expression of the genes ARL4A, MKKS, RRAGD, SUMF2, TDR1 and ZNF148 in CD.
456	Hs.RASGRP1	1	0	Other evidences of genetic alterations	rs16967103
457	Hs.LPCAT3:C3F(2)	1	0	Other evidences of genetic alterations	Polymorphism of the third component of complement (C3), occupying a key position in cascade reactions. The results are compatible with a positive association of the C3F gene and Crohn's disease located in the small bowel. 6731047.
458	Hs.SLC25A15	1	0	Annotation error	23266558, SLC25A15-ELF1-WBP4 region on 13q14, within ELF1 gene
459	Hs.RCL1	1	0	Genetic evidence in related complications	31235766, Variation of GMSI level
460	Hs.TENM1:TNM(1)	1	0	Annotation error	kind of clasiffication
461	Hs.TSHZ1:C, -863 C/A and -857 T/C(1)	1	0	Annotation error	It is a mutation bases' change.
462	Hs.DDX39A:DDXL(1)	1	0	Negative evidence	No association to either UC or CD was found in three novel intronic single nucleotide polymorphisms (SNPs) in DDXL.
463	Hs.CDKN1A:p21(1)	1	0	Biologically related but no evidence of mutation	decrease of p21(WAF1/CIP1) expression may predispose the small-bowel mucosa to dysplasia and carcinoma development in Crohn disease.
464	Hs.LOC102723996:ICOS ligand(2)	1	0	Biologically related but no evidence of mutation
465	Hs.TRAIP	1	0	Experimental evidence of variant	An intronic SNP rs1128535 in the TRAIP gene was associated with CD in the screening and validation cohorts. 18200509.
466	Hs.TNIP1	1	0	Genetic evidence in a related disease	22694930, associated with asthma Talking about other diseases.
467	Hs.IKZF1	1	0	Unrelated	29991969
468	?.:c.1377(1)	1	0	Non-Human
469	?.:c.1461(1)	1	0	Non-Human
470	?.:c)=0.002(1)	1	0	Non-Human
471	Hs.HMG20A	1	0	Genetic evidence in a related disease	27153721, T2D
472	?.:c.2462(1)	1	0	Non-Human
473	?.:C2722(1)	1	0	Non-Human
474	?.:Nucleotide-binding oligomerization domain-containing protein 1 and 2(1)	1	0	Non-Human
475	?.:C3435(1)	1	0	Non-Human
476	Hs.PRG3	1	0	Other evidences of genetic alterations	22412388, from GWAS, intergenic
477	Hs.RACK1	1	0	Unrelated
478	Hs.CDS1:CD's(1)	1	0	Annotation error	Crohn disease's patientes
479	Hs.CPQ:aminopeptidase(1)	1	0	Biologically related but no evidence of mutation
480	Hs.ARIH2	1	0	Genetic evidence in a related disease	25671699 , for IBD in general
481	Hs.TAB1:MAP3K7IP1(1)	1	0	GWAS evidence within gene	20570966, from GWAS, within gene rs6001585
482	Hs.MERTK	1	0	Biologically related but no evidence of mutation
483	Hs.CLEC10A:MGL(1)	1	0	Negative evidence	No association was found between our IBD cohort and the candidate SNPs for DC-SIGN (CD/HC: P=0.25 and UC/HC: P=0.36), DCIR (CD/HC: P=0.22 and UC/HC: P=0.41) and MGL (CD/HC: P=0.37 and UC/HC: P=0.25). 22664939.
484	Hs.CEBPA:C/EBP(1)	1	0	Biologically related but no evidence of mutation
485	Hs.KAT5:HTATIP(1)	1	0	Biologically related but no evidence of mutation
486	Hs.ATG7	1	0	Biologically related but no evidence of mutation	Recently identified genetic determinants for enhanced susceptibility to Crohn disease (CD) included polymorphisms in the ATG16L1 and IRGM1 loci suggesting that the autophagy pathway plays a role in the pathogenesis of this disease. In the mouse small intestine, one common cellular target of Atg16L1, Atg5 and Atg7 is the Paneth cell, a specialized epithelial cell whose main function is the deliver…
487	Hs.ARL6IP5:Hp 2-2(1)	1	0	Biologically related but no evidence of mutation
488	Hs.ARPC1A	1	0	Unrelated
489	Hs.CTCF	1	0	Genetic evidence in a related disease	19732864, asthma
490	Hs.AVIL	1	0	Negative evidence	12034507, No-disease associated sequence variations were detected in the AVIL gene in 24 patients showing linkage to chromosome 12, suggesting that it is not the susceptibility gene for IBD2.
491	?.:beta-1,3(1)	1	0	Non-Human
492	?.:T2104(1)	1	0	Non-Human
493	Hs.MASP2:MASP-2(1)	1	0	Genetic evidence in a related disease	31383674, tuberculosis
494	Hs.ENTR1:SDCCAG3(1)	1	0	Biologically related but no evidence of mutation
495	Hs.PPARGC1A	1	0	Biologically related but no evidence of mutation	CSNPathway analysis identified seven candidate SNPs, nine pathways, which provided five hypothetical biological mechanisms. (...) Third, rs8172678 to PPARGC1A to cellular glucose homeostasis (nominal p<0.001, FDR=0.031)
496	Hs.MALT1:MALT-1(1)	1	0	Biologically related but no evidence of mutation	IN GENERAL FOR IBDs: Mechanisms mediating TNFSF15:DR3 contributions to PRR outcomes included TACE-induced TNFSF15 cleavage to soluble TNFSF15; soluble TNFSF15 then led to TRADD/FADD/MALT-1- and caspase-8-mediated autocrine IL-1 secretion.
497	Hs.ADCY3	1	0	Genetic evidence in a related disease	TYPE 2 DIABETES.
498	Hs.EHMT2:G9a(1)	1	0	Biologically related but no evidence of mutation
499	Hs.COPS8:COP9(1)	1	0	Annotation error	is a protein complex not a gene
500	Mm.Selenos:SELS(2)	1	0	Non-Human
501	Hs.SPINK5	1	0	Unrelated	Talking about Type 1 diabetes.
502	Hs.IL24:IL-24(1)	1	0	Biologically related but no evidence of mutation	29568200, expressed in a NOD-dependent manner
503	Mm.Cdr3:complementarity determining region (CDR) 3(1)	1	0	Non-Human
504	Hs.ADAM30	1	0	Other evidences of genetic alterations	No results for ADAM30.
505	Hs.ADAMTS13	1	0	Biologically related but no evidence of mutation
506	Hs.RPP14:p14(1)	1	0	Biologically related but no evidence of mutation	30989570, methylation a part of the name of a locus.
507	Hs.FGFR1OP	1	0	Biologically related but no evidence of mutation
508	LlslI.yagA:L1007(1)	1	0	Non-Human
509	Hs.CDC37	1	0	Biologically related but no evidence of mutation
510	Hs.CHI3L1:cartilage glycoprotein-39(1)	1	0	Biologically related but no evidence of mutation
511	Hs.RASSF1:RASSF1A(1)	1	0	Biologically related but no evidence of mutation
512	Hs.WBP4	1	0	Annotation error	23266558, SLC25A15-ELF1-WBP4 region on 13q14, within ELF1 gene
513	Hs.CHEK2	1	0	Annotation error	For breast cancer
514	Hs.CAVIN3:PRKCDBP(2)	1	0	Genetic evidence in a related disease	in UC
515	Hs.SP140	1	0	GWAS evidence within gene	rs6716753
516	Hs.HOGA1:NPL 2(1)	1	0	Annotation error	multipoint non-parametric linkage (NPL)
517	Hs.CHRNA5	1	0	Genetic evidence in related complications	29688464, A variant interacts with smoking to influence IBD-related surgery.
518	Hs.EXOSC6:P < 1.1(1)	1	0	Annotation error
519	Hs.CLN3	1	0	Other evidences of genetic alterations	27153721, haplotypes
520	Hs.CYP2R1	1	0	Negative evidence
521	Hs.COLCA2	1	0	Biologically related but no evidence of mutation
522	Hs.NXPE1	1	0	Biologically related but no evidence of mutation
523	Hs.CDYL2	1	0	GWAS evidence within gene	27569725, from GWAS, rs16953946
524	Hs.ZPBP2	1	0	Unrelated
525	Mm.Cd4	1	0	Non-Human
526	Hs.CNP	1	0	Annotation error	This term means: Copy Number Polymorphism.
527	Hs.H3C14:H3, and H4(1)	1	0	Annotation error
528	Hs.CNTF	1	0	Genetic evidence in related complications	30801121, time-to-abdominal surgery
529	Hs.OR2T4:odds ratio (OR) 1.60(1)	1	0	Annotation error	Odds Ratio
530	Hs.COL7A1	1	0	Annotation error
531	Hs.MBOAT2:LPAAT(1)	1	0	Biologically related but no evidence of mutation
532	Hs.COMT	1	0	Biologically related but no evidence of mutation
533	Mm.Dbil5:ELP(2)	1	0	Non-Human
534	Hs.MAP3K8	1	0	Experimental evidence of variant	Taken together, the rs1042058 GG IBD-risk polymorphism in TPL2 results in a gain-of-function by increasing TPL2 expression and signalling, thereby amplifying PRR-initiated outcomes. 26215868.
535	Hs.SLCO6A1	1	0	Other evidences of genetic alterations	Notable examples included TMEM183A and SLCO6A1 which exhibited strong evidence consistently in our WTCCC and both of the dbGaP SNP-SNP interaction analyses. 23071489.
536	Hs.ZNF300P1	1	0	Biologically related but no evidence of mutation
537	Hs.CLDN4	1	0	Negative evidence	23946598, No associations were observed for the CLDN4 marker (rs8629; C allele frequency of 0.772 among controls), neither to IBD, CD nor UC.
538	Hs.CREB1	1	0	Biologically related but no evidence of mutation
539	Hs.ATF2:ATF-2(2)	1	0	Biologically related but no evidence of mutation	The most strongly CD risk-associated, non-coding DMBT1 SNP rs2981804 modifies the DNA binding sites for the transcription factors CREB1 and ATF-2 and the respective genomic region comprising rs2981804 is able to act as a transcriptional regulator in vitro.
540	Hs.CRHR1	1	0	Genetic evidence in a related disease	parkinson disease
541	Hs.MACROD2	1	0	Other evidences of genetic alterations	We also found suggestive evidence for the association of the IFNGR2 (21q22.11), FOXP2 (7q31), MACROD2 (20p12.1) and AIF1 (6p21.3) loci with CD risk. 22936669.
542	Hs.PARP1:poly(ADP-ribose) polymerase(2)	1	0	Biologically related but no evidence of mutation
543	Hs.CSF1:M-CSF(1)	1	0	Annotation error	not a gene
544	Hs.CSF2RA	1	0	Genetic evidence in related complications	stricturing behavior
545	Hs.SLC2A14	1	0	Genetic evidence in a related disease	Three alleles in the SLC2A14 gene associated independently with IBD. 28971850 Both UC and CD
546	Hs.ADRA1D:alpha-1(2)	1	0	Biologically related but no evidence of mutation
547	Hs.CD300LF	1	0	Unrelated	Mutation in this gene related with psoriasis.
548	Hs.CCN2:CTGF(2)	1	0	Negative evidence
549	Hs.CTNND2	1	0	Annotation error
550	Hs.PUS10	1	0	GWAS evidence within gene	rs7608910
551	Hs.CTSH	1	0	Biologically related but no evidence of mutation
552	Hs.ASPRV1:SASP(1)	1	0	Biologically related but no evidence of mutation
553	Hs.CYBA	1	0	Genetic evidence in related complications	29454792, more aggressive disease course
554	Mm.Hmmr:RHAMM(2)	1	0	Non-Human
555	Hs.CYP2A6	1	0	Experimental evidence of variant	Ever smokers had an increased risk of CD (odds ratio = 3.88, 95% confidence interval = 2.35-6.39) compared with nonsmokers among patients with AG/AA genotypes at CYP2A6. 24651583.
556	Mm.Ighg1	1	0	Non-Human
557	Hs.CCDC122	1	0	Genetic evidence in a related disease	talking about leprosy.
558	Hs.DAPK1:death-associated protein kinase 1(1)	1	0	Unrelated	Talking about colorectal cancer.
559	Mm.Il6:IL-6(1)	1	0	Non-Human
560	Mm.Il6st:gp130(2)	1	0	Non-Human
561	Hs.DBP	1	0	Annotation error	Our study adds DBP to the list of potential genes that contribute to the complex genetic etiology of IBD, and further emphasizes the association between vitamin D homeostasis and intestinal inflammation. 21832969.
562	Mm.Itgb1	1	0	Non-Human
563	Hs.GADD45A	1	0	Unrelated
564	Hs.DEFA3:HNP-3(1)	1	0	Unrelated
565	Hs.OLIG3	1	0	Unrelated	No relation with CD specifically.
566	Hs.DDX53:CAGE(1)	1	0	Annotation error	cap analysis of gene expression (CAGE) profiles
567	Hs.PSORS1C1:SEEK1(2)	1	0	Other evidences of genetic alterations	rs9264942
568	Hs.DHCR7	1	0	Negative evidence
569	Hs.DIO1	1	0	Biologically related but no evidence of mutation
570	Mm.Mlh1	1	0	Non-Human
571	Hs.DLAT:PBC and CD(1)	1	0	Annotation error	refers to primary biliary cirrhosis (PBC) and Crohn's diseases (CD)
572	Hs.DLG1	1	0	Experimental evidence of variant	24937328, c.374T>C (p.I125T), exome sequencing
573	Hs.DNAH5	1	0	Genetic evidence in a related disease	primary colorectal adenocarcinoma
574	Mm.Msh6	1	0	Non-Human
575	Hs.DNASE1:DNase I(1)	1	0	Annotation error	deoxyribonuclease I (DNase I) hypersensitive sites (DHSs).
576	Hs.DNTT:TDT(1)	1	0	Annotation error	transmission disequilibrium test
577	Hs.SLC26A3	1	0	Unrelated	No results for CD.
578	Hs.DRD2	1	0	Biologically related but no evidence of mutation
579	Hs.TYMP	1	0	Genetic evidence in a related disease	Mitochondrial neurogastrointestinal encephalomyopathy
580	Hs.EDN1	1	0	Biologically related but no evidence of mutation	20188614, downregulated in CD cells
581	Hs.AIF1	1	0	Other evidences of genetic alterations	We also found suggestive evidence for the association of the IFNGR2 (21q22.11), FOXP2 (7q31), MACROD2 (20p12.1) and AIF1 (6p21.3) loci with CD risk. 22936669.
582	Hs.CELA1:pancreatic elastase 1(1)	1	0	Unrelated
583	Hs.ELF1	1	0	GWAS evidence within gene	23266558, SLC25A15-ELF1-WBP4 region on 13q14, within ELF1 gene
584	Hs.NLRP7	1	0	Genetic evidence in a related disease	29211899, with UC
585	?.:NOD1/2(1)	1	0	Non-Human
586	Hs.UNC13D:MUNC13-4(1)	1	0	Unrelated	No results for CD. Moreover, when the abstract talks about this gene, it is for a different disease.
587	Hs.DNAH12	1	0	Experimental evidence of variant	Our results confirmed a significant association of CD with the following previously reported risk loci: (...) DNAH12 (rs4462937, OR=1.13, p=3.17_10(-2)). 25731871.
588	Hs.NLRP11	1	0	GWAS evidence within gene	20403135, from gene-wide haplotype tagging approach, rs1363758
589	Hs.EPHX1:microsomal epoxide hydrolase(2)	1	0	Unrelated
590	Hs.EPO:erythropoietin(1)	1	0	Annotation error	the levels of erythropoietin
591	Hs.ERBB3	1	0	Genetic evidence in a related disease	primary colorectal adenocarcinoma
592	Hs.EYA4	1	0	Biologically related but no evidence of mutation
593	Mm.Il23r	1	0	Non-Human
594	Hs.ALB:Albumin(1)	1	0	Biologically related but no evidence of mutation	We discovered new, previously unreported aging-associated proteomic traits (such as serum Albumin level), confirmed previously reported results from different tissues (i.e., upregulation of APOE with aging), and found loss of regulation of MMP7 in CD patients.
595	Hs.F2R	1	0	Negative evidence
596	Hs.F2RL1	1	0	Negative evidence
597	Hs.FAAH	1	0	Genetic evidence in related complications	The FAAH p.Pro129Thr polymorphism may modulate the CD phenotype. 19053981.
598	Mm.Tlr4	1	0	Non-Human
599	Hs.MS4A2:FCER1B(1)	1	0	Unrelated	Talking about Type 1 diabetes.
600	Hs.FCGR1A:Fc-gamma receptor(1)	1	0	Treatment Response	FcgammaRIIIB polymorphisms may be an important factor for clinical response to IFX treatment in CD.
601	Hs.FCGRT:alpha-chain(2)	1	0	Annotation error	Alpha chain.
602	Hs.SDK1	1	0	Genetic evidence in a related disease	primary colorectal adenocarcinoma
603	Hs.MMD2	1	0	Other evidences of genetic alterations	20570966, from GWAS rs4720435, linked to RADIL and MMD2, suggestive association
604	Hs.DAGLB	1	0	Genetic evidence in related complications	Specifically, it was associated with both CP and CDL in comparison with NCP (OR=3.2 and 4.3, respectively). Additionally, SNPs in NOX3 (rs6557421, rs12661812), DAGLB (rs836518) and NCF4 (rs8137602) were shown to be associated with pouch outcome with slightly weaker effects. 22879519.
605	Hs.SCUBE3	1	0	Genetic evidence in related complications	significant association with serum Vit D levels in CD
606	Hs.FGF2:FGF-2(1)	1	0	Unrelated
607	Hs.FGFR1	1	0	Biologically related but no evidence of mutation
608	Hs.FGFR3	1	0	Genetic evidence in a related disease	Familial acanthosis nigricans Seems not to be related with CD at all. The paper is talking about a different disease.
609	Hs.FGFR2	1	0	Biologically related but no evidence of mutation
610	Hs.IKZF3	1	0	Biologically related but no evidence of mutation
611	Hs.PHLDA1	1	0	Unrelated	No results for this gene.
612	?.:NLRP1 and 2(1)	1	0	Non-Human
613	Hs.ZHX2:RAF(1)	1	0	Biologically related but no evidence of mutation
614	Hs.FKBP5	1	0	Biologically related but no evidence of mutation	The variation of FKBP5 polymorphism rs4713916 (G/A), in the putative promoter region of FKBP5, is significantly associated with resistance to GC treatment in CD (responder=17% versus resister=35%; P=0.0043)
615	Hs.SBNO2	1	0	Other evidences of genetic alterations	We confirmed the association of 17 reported common susceptibility loci. Moreover, we found associations at eight additional loci: GCKR, ATG16L1, CDKAL1, ZNF365, LRRK2-MUC19, C13orf31, PTPN2, and SBNO2. 21351207.
616	Hs.KLRK1:NKG2D(1)	1	0	Unrelated
617	Hs.SEPHS1	1	0	Unrelated	After adjustment for multiple testing, a significant interaction with serum selenium on CD was found for three SNPs, namely rs17529609 and rs7901303 in the gene SEPHS1, and rs1553153 in the gene SEPSECS. These three SNPs have not been reported elsewhere as being significantly associated with selenium or CD. It is unclear as to whether lower selenium levels are a cause or an effect of the disease.…
618	Hs.MAPKBP1:JNKBP1(2)	1	0	Biologically related but no evidence of mutation
619	Hs.FLG	1	0	Unrelated
620	Hs.ATG2A	1	0	Genetic evidence in related complications	granuloma formation
621	Hs.OTUD3	1	0	Genetic evidence in a related disease	Three genetic loci were validated for significant association, and all were previously reported in Caucasians including the major histocompatibility complex region (top SNP, rs9271366; P = 1.03 _ 10(-18), odds ratio [OR] = 2.10), 16q24.1 (rs16940186; P = 4.39 _ 10(-10), OR = 1.56), and RNF186-OTUD3-PLA2G2E at chromosome arm 1p36.13 (top SNP, rs4654903 in OTUD3; P = 7.43 _ 10(-9), OR = 0.64). Alth…
622	Hs.FMO3	1	0	Negative evidence
623	Hs.CUX2	1	0	Genetic evidence in a related disease	Type 1 diabetes
624	Hs.DICER1	1	0	Unrelated
625	Hs.SLC39A14	1	0	Unrelated
626	Hs.FOS	1	0	Genetic evidence in a related disease	FOS, UBE2L3, the JAK2 gene region, and rs1297265 at chromosome arm 21q21.1 likely play a role in both Crohn's disease and UC. 23511034 For both UC and CD
627	Hs.CLEC5A	1	0	Biologically related but no evidence of mutation	29568200, CD- and NOD2-associated genes of PBMCs (expression)
628	Hs.NUP62:p62(1)	1	0	Unrelated
629	Hs.LDOC1	1	0	Biologically related but no evidence of mutation	Because NOD2 signaling plays a key role in CD, it is important to further characterize the network of protein interacting with NOD2. Using yeast two hybrid (Y2H) screens, we identified new NOD2 interacting proteins (NIP). The primary interaction was confirmed by coimmunoprecipitation and/or bioluminescence resonance energy transfer (BRET) experiments for 11 of these proteins (ANKHD1, CHMP5, SDCCA…
630	Hs.CADM1	1	0	Other evidences of genetic alterations	20570966, from GWAS, intergenic rs2513676
631	Hs.IL17RA	1	0	Other evidences of genetic alterations	19235914, haplotypes
632	Hs.ALK	1	0	Biologically related but no evidence of mutation
633	Hs.ALOX5	1	0	Other evidences of genetic alterations	A haplotype comprising the 4 ALOX5 SNPs (TCAA, p_=_0.036) was associated with CD. 21187935.
634	Mm.Tlr2	1	0	Non-Human
635	Rn.Atp4a:HKa(1)	1	0	Non-Human
636	Rn.Il1b:IL-1beta(1)	1	0	Non-Human
637	Rn.Nos2:iNOS(1)	1	0	Non-Human
638	Hs.MTOR	1	0	Biologically related but no evidence of mutation
639	Hs.NR5A1:ELP(2)	1	0	Annotation error
640	Hs.GAST:gastrin(1)	1	0	Annotation error	gastrin.
641	Hs.FUT4:CD15(1)	1	0	Unrelated
642	Hs.ACKR1:DARC(1)	1	0	Unrelated
643	Hs.FYB1:Fyb(1)	1	0	Unrelated
644	Hs.FYN	1	0	Genetic evidence in a related disease	24098138, DT1
645	Hs.G6PC:G6PT(1)	1	0	Unrelated
646	Hs.GAD2:GAD65(1)	1	0	Unrelated
647	Hs.GAK	1	0	Genetic evidence in a related disease	Parkinson disease, overlap with CD
648	Hs.PRDX5	1	0	Other evidences of genetic alterations
649	Hs.PARM1	1	0	Unrelated	Not related with CD.
650	Hs.SUMF2	1	0	Biologically related but no evidence of mutation	A whole-genome microarray expression study further suggested that the Ala62Thr change in ZNF365 isoform D is related to differential expression of the genes ARL4A, MKKS, RRAGD, SUMF2, TDR1 and ZNF148 in CD.
651	Hs.RCHY1:chimp(1)	1	0	Annotation error
652	Hs.GALNT2	1	0	Biologically related but no evidence of mutation
653	Hs.REXO2	1	0	Biologically related but no evidence of mutation
654	Hs.AOC1:diamine oxidase(2)	1	0	Negative evidence
655	Hs.MAGI3	1	0	Experimental evidence of variant	Our findings lend support to a genetic basis for modulation of intestinal epithelial barrier in IBD, and we have identified MAGI3 as a new candidate gene for IBD. 28545409.
656	Hs.FDCSP:C4orf7(1)	1	0	Unrelated
657	Hs.HACL1:HPCL(1)	1	0	Annotation error	HPCL=HPLC (liquid chromathografy)
658	Hs.PRPF31:RP11(1)	1	0	Genetic evidence in related complications
659	Hs.NAT9	1	0	Unrelated	Mutation in this gene associated with psoriasis.
660	Hs.GATA3:GATA-3(1)	1	0	Biologically related but no evidence of mutation	22457781,
661	Hs.GBA	1	0	Unrelated
662	Hs.GC:vitamin D-binding protein(2)	1	0	Experimental evidence of variant	On statistical analysis, we observed that the DBP 420 variant Lys is less frequent in IBD cases than in non-IBD controls (allele frequencies, P=0.034; homozygous carrier genotype frequencies, P=0.006). 21832969.
663	Hs.KAT2A	1	0	Genetic evidence in a related disease	and IBD and KAT2A rs730086. 26278503.
664	Hs.GDI1	1	0	Other evidences of genetic alterations	high accuracy for predicting Crohn's disease phenotype in Chromosome 5q31 and reveals novel cis-associations between two haplotype blocks in the ENm006 genomic region and GDI1, 17646299
665	?.:E2/E3(1)	1	0	Non-Human
666	Hs.B3GAT1:CD57(1)	1	0	Annotation error
667	Hs.CPAMD8	1	0	Other evidences of genetic alterations	22412388, from GWAS, intergenic rs6545946
668	Hs.CHIA	1	0	Annotation error
669	Hs.GLI1	1	0	Negative evidence
670	Hs.EML4	1	0	Biologically related but no evidence of mutation
671	?.:Pc=0.007(1)	1	0	Non-Human
672	?.:Pc=0.009(1)	1	0	Non-Human
673	?.:Pc=0.005(1)	1	0	Non-Human
674	?.:Pc=0.015(1)	1	0	Non-Human
675	?.:Pc=1.10(-5(1)	1	0	Non-Human
676	?.:Pc=0.018(1)	1	0	Non-Human
677	?.:Pc=0.003(1)	1	0	Non-Human
678	?.:Pc=0.044(1)	1	0	Non-Human
679	Hs.GOLGB1:GCP(2)	1	0	Annotation error
680	Bt.TLR2	1	0	Non-Human
681	Bt.TLR4	1	0	Non-Human
682	?.:TLR(1)	1	0	Non-Human
683	Hs.PPP2R3B	1	0	Biologically related but no evidence of mutation
684	Hs.SLCO3A1	1	0	Experimental evidence of variant	SLCO3A1, a novel CD-associated gene, mediates inflammatory processes in intestinal epithelial cells through NF-_B transcription activation, resulting in a higher incidence of bowel perforation in CD patients. 24945726.
685	Bt.TLR9	1	0	Non-Human
686	Hs.CCDC88B	1	0	Unrelated	Talking about sarcoidosis.
687	Hs.SLC39A5	1	0	Unrelated
688	Hs.ANGPT1	1	0	Unrelated	No related with CD.
689	Hs.KANSL1	1	0	Genetic evidence in a related disease	Parkinson disease
690	Hs.GSDMA	1	0	Unrelated
691	Hs.IGHD3-10:DXP'1(1)	1	0	Unrelated
692	Hs.GPER1:G protein-coupled estrogen receptor(1)	1	0	Unrelated
693	Hs.GPT:alanine aminotransferase(1)	1	0	Annotation error
694	Hs.IGKV7-3:B1 and vitamin B6(1)	1	0	Biologically related but no evidence of mutation
695	?.:B2/B3(1)	1	0	Non-Human
696	Hs.CCDC22	1	0	Unrelated	No results for CD.
697	Hs.ZBTB44	1	0	Genetic evidence in related complications	stricturing behavior
698	Hs.SETD2:set 2(1)	1	0	Annotation error	Set 2 of families.
699	Hs.PYCARD:ASC(1)	1	0	Biologically related but no evidence of mutation
700	Hs.BRD7	1	0	Other evidences of genetic alterations	23615072, haplotype
701	Rn.Nod2	1	0	Non-Human
702	Hs.CXCL3	1	0	Biologically related but no evidence of mutation
703	Hs.GSN:gelsolin(1)	1	0	Annotation error
704	Hs.GSPT1	1	0	Negative evidence	The GGC(12) allele was present in 2.2% of colorectal cancer patients but was absent in Crohn disease patients and in the control group.
705	Hs.GSTA1	1	0	Treatment Response
706	Hs.GSTP1	1	0	Genetic evidence in a related disease	Former smoking was associated with an increased risk for UC only in the presence of GG/AG genotypes for GSTP1.
707	Rn.Slc10a2:apical sodium-dependent bile acid transporter(1)	1	0	Non-Human
708	Rn.Slc22a5:OCTN2(1)	1	0	Non-Human
709	Hs.USP25	1	0	Other evidences of genetic alterations	We confirmed 6 previously reported loci in Caucasian: GPR35 at 2q37 (rs3749172; P = 5.30 _ 10, odds ratio [OR] = 1.45), ZNF365 at 10q21 (rs224143; P = 2.20 _ 10, OR = 1.38), ZMIZ1 at 10q22 (rs1250569; P = 3.05 _ 10, OR = 1.30), NKX2-3 at 10q24 (rs4409764; P = 7.93 _ 10, OR = 1.32), PTPN2 at 18p11 (rs514000; P = 9.00 _ 10, OR = 1.33), and USP25 at 21q11 (rs2823256; P = 2.49 _ 10, OR = 1.35), bring…
710	Hs.GUCY1A1:GUCY1A3(1)	1	0	Genetic evidence in a related disease
711	Hs.ICOS	1	0	Biologically related but no evidence of mutation
712	Hs.NPC1L1	1	0	Unrelated
713	Hs.IL19	1	0	Other evidences of genetic alterations	refers to a genetic interaction model
714	Hs.GZMB:granzyme B(1)	1	0	Annotation error	Method to select lymphocytes.
715	Rn.Myd88	1	0	Non-Human
716	Hs.HCL2:Rha(1)	1	0	Annotation error
717	Hs.HGD	1	0	Annotation error	high grade dysplasia.
718	Hs.PLA2G2E	1	0	Negative evidence	no results showed.
719	Hs.NRG1	1	0	Genetic evidence in a related disease	Several genes were mutated more frequently or uniquely in tumors from patients with IBD, including SOX9 and EP300 (which encode proteins in the WNT pathway), NRG1 (which encodes an ERBB ligand), and IL16 (which encodes a cytokine).
720	Hs.HLA-A	1	0	Unrelated	Taking about HIV.
721	Rn.Tlr2	1	0	Non-Human
722	?.:HLA-A, -B and -DRB1(1)	1	0	Non-Human
723	?.:HLA-B and TNFalpha(1)	1	0	Non-Human
724	Hs.HLA-DOA:HLA DOA(1)	1	0	Genetic evidence in related complications
725	Hs.HLA-DPA1	1	0	Negative evidence
726	Hs.HLA-DQA2	1	0	Experimental evidence of variant	Our results confirmed a significant association of CD with the following previously reported risk loci: HLA-DQA2 (rs3208181, OR=1.36, p=4.66_10(-6)). 25731871.
727	Hs.HLA-DRB6:MHC class II antigen(1)	1	0	Annotation error
728	Rn.Fos:c-fos(2)	1	0	Non-Human
729	Hs.HMMR:RHAMM(2)	1	0	Unrelated
730	Hs.HNRNPA1:hnRNP-A1(2)	1	0	Biologically related but no evidence of mutation
731	Hs.HNRNPD	1	0	Experimental evidence of variant	We report the presence of discordant and rare damaging mutation in HNRNPD and other risk polymorphisms such as, rs12103, rs2241880, rs3810936, rs7076156, rs1042058 and rs1292053. (...) The identified risk polymorphisms were found conferring susceptibility to CD and IBD. 28300425.
732	Hs.HPRT1	1	0	Unrelated
733	Hs.AIRE	1	0	Biologically related but no evidence of mutation
734	Mm.Tnfsf15:TL1A(2)	1	0	Non-Human
735	Hs.HSF1	1	0	Biologically related but no evidence of mutation
736	Hs.HSF2	1	0	Biologically related but no evidence of mutation
737	Hs.BIRC3:cIAP2(1)	1	0	Biologically related but no evidence of mutation
738	Hs.HSPA1L	1	0	Experimental evidence of variant	Our results indicate that de novo and rare mutations in HSPA1L are associated with IBD and provide insights into the pathogenesis of IBD. 28126021.
739	Hs.HSP90AA1:Hsp90(2)	1	0	Annotation error	Taking about the protein, no interest in this context.
740	Hs.HSPD1:Hsp65(1)	1	0	Unrelated
741	Hs.TNC:tenascin-C(2)	1	0	Biologically related but no evidence of mutation
742	Hs.APOB	1	0	Unrelated
743	?.:JM109(1)	1	0	Non-Human
744	Hs.IDH2	1	0	Unrelated	No results for this gene.
745	Dm.Toll-4:TLR4(1)	1	0	Non-Human
746	Hs.AQP8	1	0	Unrelated
747	Hs.IFNA4	1	0	Experimental evidence of variant	We identified heterozygous IFNA10 and IFNA4 variants as a cause of impaired function and CD susceptibility genes in Chinese patients from multiple center based study. 26000985.
748	Dm.STUB1:dChip(1)	1	0	Non-Human
749	Hs.IFNA10	1	0	Experimental evidence of variant	We identified heterozygous IFNA10 and IFNA4 variants as a cause of impaired function and CD susceptibility genes in Chinese patients from multiple center based study. 26000985.
750	Hs.IFNA17:Inf alpha(1)	1	0	Unrelated
751	Dm.Dlg5	1	0	Non-Human
752	Hs.IGF1	1	0	Unrelated
753	Hs.IGHG1	1	0	Unrelated
754	Hs.IL2RB	1	0	GWAS evidence within gene	IL2RB SNPs genotyped (rs743776) was significantly associated with CD. 23972291
755	Hs.IL2RG	1	0	Unrelated
756	Hs.IL3	1	0	Unrelated	Several 5q31-region SNPs strongly associated with Crohn's disease (CD) in the recent WTCCC study were not significant in the psoriasis sample sets tested here. 18614543
757	Hs.CXCR2	1	0	Biologically related but no evidence of mutation
758	?.:IL17A/F(1)	1	0	Non-Human
759	Hs.ING1:p47(2)	1	0	Biologically related but no evidence of mutation
760	Hs.INS:insulin(1)	1	0	Unrelated
761	Rn.Il27:rIL-27(1)	1	0	Non-Human
762	Hs.ITGAX	1	0	Negative evidence	Also, several established SLE loci are apparently not associated with other ADs, including the ITGAM-ITGAX and TNFSF4 regions
763	Hs.ITGB2	1	0	Biologically related but no evidence of mutation
764	Hs.ITGB3:GPIIIa(2)	1	0	Unrelated
765	Dr.ripk2	1	0	Non-Human
766	Hs.KIF5A	1	0	Unrelated	Type 1 diabetes.
767	Hs.KIR2DL4:KIR(1)	1	0	Biologically related but no evidence of mutation	Our data suggest that imbalance between activating and inhibitory KIR may partially explain the different pathogeneses of these IBDs. 27797112.
768	Hs.KIR2DS1	1	0	Biologically related but no evidence of mutation	Our data suggest that imbalance between activating and inhibitory KIR may partially explain the different pathogeneses of these IBDs. 27797112.
769	Hs.KIR2DS5	1	0	Biologically related but no evidence of mutation	Our data suggest that imbalance between activating and inhibitory KIR may partially explain the different pathogeneses of these IBDs. 27797112.
770	Hs.KIR3DS1	1	0	Biologically related but no evidence of mutation	Our data suggest that imbalance between activating and inhibitory KIR may partially explain the different pathogeneses of these IBDs. 27797112.
771	Hs.KIT:CD117(1)	1	0	Annotation error	innate lymphoid cells not a gene
772	Hs.KLRB1:CD161(1)	1	0	Biologically related but no evidence of mutation	CD161 is a new surface marker for human interleukin (IL)-17-producing Th17 cells. The Th17 phenotype has been linked to CD by the fact that IL-22, IL-17 and IL-23 receptor levels are increased in CD.
773	Mm.Crtc1:mTORC1(2)	1	0	Non-Human
774	Hs.KPNA1	1	0	Unrelated
775	Hs.KRT7:keratin 7(1)	1	0	Unrelated	Related with adenocarcinoma (hist. marker).
776	?.:K8/K18(1)	1	0	Non-Human
777	Hs.KRT15	1	0	Biologically related but no evidence of mutation
778	Hs.NPSR1	1	0	Genetic evidence in a related disease	for IBD in general, haplotypes
779	Hs.LAG3	1	0	Unrelated	Talking about different diseases.
780	Hs.OR4N2:odds ratio (OR) 1.48(1)	1	0	Annotation error
781	Hs.OR4K8P:odds ratio (OR) 1.81(1)	1	0	Annotation error
782	Hs.OR10K1:OR 1.6(1)	1	0	Annotation error
783	Hs.OR10R3P:odds ratio (OR) 1.9(1)	1	0	Annotation error
784	Hs.LAMP1	1	0	Unrelated
785	Hs.RPSA:LRP(1)	1	0	Unrelated
786	Hs.LCN2	1	0	Biologically related but no evidence of mutation
787	Hs.LDLR:FHC(1)	1	0	Negative evidence	The paper is not talking about CD.
788	Hs.LEP	1	0	Annotation error	A method not a gene
789	Gg.FN1:fibronectin(1)	1	0	Non-Human
790	Gg.TNC:tenascin-C(2)	1	0	Non-Human
791	Hs.LIF	1	0	Unrelated	No results for this gene.
792	Hs.IL17REL	1	0	Biologically related but no evidence of mutation
793	Hs.LPL	1	0	Annotation error	hypertriglyceridemia (LPL)
794	Clf.TLR4	1	0	Non-Human
795	Hs.LRP1	1	0	Genetic evidence in a related disease	primary colorectal adenocarcinoma
796	Hs.LRP6	1	0	Biologically related but no evidence of mutation	In addition, we confirmed a direct relationship between LRP6 activity and the transcriptional expression of HD-5 using transient transfection. Taken together, we identified LRP6 as a new candidate gene in ileal CD.
797	Hs.LINC01194:T-A-G(1)	1	0	Annotation error	T-A-G is not a gene.
798	Hs.LTB:lymphotoxin beta(1)	1	0	Unrelated
799	Hs.CYP4F3	1	0	Negative evidence	No associations with the remaining 4 CYP4F3 SNPs with CD were evident
800	Hs.LTF	1	0	Biologically related but no evidence of mutation
801	Hs.SH2D1A	1	0	Unrelated
802	Hs.MIRLET7E:Let-7e(1)	1	0	Biologically related but no evidence of mutation	this can be attributed to a loss of binding capacity for the microRNAs (miRNAs) Let-7e and Let-7f by the variant allele.
803	Hs.MIR106B	1	0	Biologically related but no evidence of mutation
804	Hs.MIR122	1	0	Genetic evidence in related complications	We showed for the first time that polymorphisms in MIR122, MIR196A2, and MIR124A could play a role in clinical phenotype modulation in IBD. 27718165.
805	Hs.MIR124-1:MIR124A(2)	1	0	Genetic evidence in related complications	We showed for the first time that polymorphisms in MIR122, MIR196A2, and MIR124A could play a role in clinical phenotype modulation in IBD. 27718165.
806	Hs.MIR148A:miR-148a(1)	1	0	Annotation error	Is a microRNA not a gene.
807	Hs.MIR155:miR-155(1)	1	0	Biologically related but no evidence of mutation	miR-155 was upregulated in Crohn's disease patients with NOD2 mutations
808	Hs.MIR192:miR-192(1)	1	0	Biologically related but no evidence of mutation
809	Hs.MIR21	1	0	Biologically related but no evidence of mutation
810	Hs.MIR221:miR-221(2)	1	0	Negative evidence
811	Hs.MIR224:miR-224(2)	1	0	Negative evidence
812	Hs.MIR31:miR-31(1)	1	0	Unrelated
813	Hs.MIR9-3:MIR93(2)	1	0	Biologically related but no evidence of mutation
814	?.:SMAD2/4(1)	1	0	Non-Human
815	?.:SMAD(2)	1	0	Non-Human
816	Hs.SMAD7	1	0	Genetic evidence in a related disease	For UC
817	Hs.MCAM	1	0	Biologically related but no evidence of mutation
818	Hs.MDM2	1	0	Other evidences of genetic alterations	We report on a gender-specific protective effect of the low-apoptotic SNP72 CC genotype, and a gender-unrestricted genotypic interaction between SNP309 TT and SNP72 CC, which, for the first time, links sequence variation of the p53/mdm2 network to CD. 20110711.
819	Hs.MEF2C	1	0	Unrelated
820	Hs.MAP3K1:MEKK1(1)	1	0	GWAS evidence within gene	18521924, missense variant rs832582
821	Hs.MGAT3	1	0	Biologically related but no evidence of mutation	29991969
822	Hs.MLN:motilin(2)	1	0	Experimental evidence of variant	A polymorphism of second exon of the motilin gene, leading to a protein variant, is significantly more frequent in the subset of ANCA-positive CD patients. 9558024.
823	Hs.MMP1:matrix metalloproteinases (MMP)-1(1)	1	0	Genetic evidence in related complications	The 5T5T genotype at MMP-3 SNP -1613 5T/6T increased the chance of stenotic complications in CD during follow-up. 17589947
824	Hs.MMP3:MMP-3(1)	1	0	Genetic evidence in related complications	The 5T5T genotype at MMP-3 SNP -1613 5T/6T increased the chance of stenotic complications in CD. 17589947.
825	Hs.MMP7	1	0	Biologically related but no evidence of mutation	Found loss of regulation of MMP7 in CD patients. In carrying out a genome wide genotype-protein association study (proteomic Quantitative Trait Loci, pQTL) within the CD patients, we identified 41 distinct proteomic traits influenced by cis pQTLs (underlying SNPs are referred to as pSNPs). Significant overlaps between pQTLs and cis eQTLs corresponding to the same gene were observed and in some ca…
826	Hs.MMP9:MMP-9(1)	1	0	Genetic evidence in related complications
827	Hs.MMP10	1	0	Genetic evidence in a related disease
828	Hs.MPG:AAG(1)	1	0	Annotation error	AAG nucleotides
829	Hs.MPO	1	0	Unrelated
830	Hs.MS:Multiple Sclerosis(1)	1	0	Annotation error	a disease not a gene
831	Hs.MSMB:MSP(1)	1	0	Annotation error	Here we report the experimental characterization of a proposed causal single nucleotide polymorphism (SNP) in a locus related to risk of Crohn's disease and ulcerative colitis (...) Together, the studies indicate that the missense SNP impairs MSP function by reducing its affinity to RON and perhaps through a secondary effect on in vivo concentration arising from reduced thermodynamic stability, r…
832	Clf.TLR2	1	0	Non-Human
833	Hs.MT2A:MT2(1)	1	0	Negative evidence
834	Hs.MT3	1	0	Negative evidence
835	Hs.COX2:COX-2(1)	1	0	Genetic evidence in a related disease	for both CD and UC
836	Hs.ND1	1	0	Negative evidence	There was no association between ND1 + 32656 and IBD in our panel. There was no heterogeneity between UC and CD, nor within the CD subgroup when conditioned by subphenotype or the presence of NOD2 variants.
837	Hs.MTR:Methionine synthase(2)	1	0	Genetic evidence in a related disease	Methionine synthase 2756G allele frequency was higher in ulcerative colitis than in controls 0.15. 18700049.
838	Hs.MUC2	1	0	Experimental evidence of variant	Allelic discrimination screening obtained statistically significant associations for the MUC2-V116M (P = 0.003) polymorphism with CD. 17058067.
839	Hs.MUC3A	1	0	Experimental evidence of variant	Our findings suggest that variants of MUC3A may be involved in the occurrence of UC and CD in distinct manners. 11289722.
840	Hs.MUC4	1	0	Genetic evidence in a related disease	MUC4-A585S (P = 0.025), as well as MUC13-R502S (P = 0.0003) with UC.
841	Hs.MMUT:Mut(1)	1	0	Annotation error
842	Hs.MUTYH	1	0	Unrelated
843	Hs.MX1:MxA(1)	1	0	Unrelated
844	Hs.MYD88	1	0	Unrelated
845	Hs.NDUFB3:B12(2)	1	0	Annotation error	vitamin B12.
846	Hs.NFE2:NF-E2(1)	1	0	Biologically related but no evidence of mutation
847	Hs.NFIL3:E4BP4(1)	1	0	Biologically related but no evidence of mutation
848	Hs.NFKB2	1	0	Unrelated
849	Hs.NFKBIL1:IKBL(2)	1	0	Negative evidence	In addition, no significant interactions between the -94ins/delATTG NFKB1 polymorphism and polymorphisms within the IKBL and the IL-1RN genes, respectively, were found in CD or UC
850	Hs.NKX3-1:NKX2-3(1)	1	0	Other evidences of genetic alterations	17554261, from GWAS, intergenic, rs10883365
851	Hs.NOS3	1	0	Negative evidence	NOS3 polymorphisms do not play a major role in IBD predisposition.
852	Hs.NOTCH4	1	0	Unrelated
853	Clf.NOD2	1	0	Non-Human
854	Clf.CTNND2	1	0	Non-Human
855	Clf.ADAMTS16	1	0	Non-Human
856	Hs.NSF	1	0	Biologically related but no evidence of mutation
857	Hs.TNFRSF11B	1	0	Negative evidence
858	Hs.OPRM1	1	0	Biologically related but no evidence of mutation
859	Hs.OR3A1:OR 4.0(1)	1	0	Annotation error
860	Hs.OSM	1	0	Biologically related but no evidence of mutation
861	Hs.P2RX7:P2X7 receptor(1)	1	0	Negative evidence	In conclusion, the analysed intragenetic variants of the P2X(7) receptor may not be a susceptibility factor for CD.
862	Hs.G0S2	1	0	Biologically related but no evidence of mutation
863	Hs.NOX3	1	0	Genetic evidence in a related disease	"Chronic diseasee like" genetically associated with worse effects.
864	Hs.IL21R:IL21 receptor(1)	1	0	Biologically related but no evidence of mutation
865	Hs.PAPPA:PAPA(2)	1	0	Annotation error	The PAPA syndrome, an acronym for pyogenic sterile arthritis, pyoderma gangraenosum and acne
866	Hs.KCNK4	1	0	Unrelated	Talking about sarcodiosis.
867	Hs.AK3	1	0	Biologically related but no evidence of mutation	31235766, RCL1 variants are in LD and affect expression of AK3 (p 2.00E-68 to 3.03E-55)
868	Hs.F11R	1	0	Unrelated	No results for F11R.
869	Hs.CLEC4A:DCIR(1)	1	0	Negative evidence	No association was found between our IBD cohort and the candidate SNPs for DC-SIGN (CD/HC: P=0.25 and UC/HC: P=0.36), DCIR
870	Hs.HEBP1	1	0	Biologically related but no evidence of mutation
871	Hs.PBX2	1	0	Unrelated
872	Hs.FIS1	1	0	Biologically related but no evidence of mutation	NOD2 might be involved in a series of pathways such as epigenetic regulation of expression (via TLE1 and HTATIP), biosynthesis of mucin (via GALNT2), apoptosis (via PPP2R5E and FIS1),
873	Hs.SEPSECS	1	0	Unrelated	After adjustment for multiple testing, a significant interaction with serum selenium on CD was found for three SNPs, namely rs17529609 and rs7901303 in the gene SEPHS1, and rs1553153 in the gene SEPSECS. These three SNPs have not been reported elsewhere as being significantly associated with selenium or CD. 23112913.
874	Hs.TRNT1	1	0	Unrelated
875	Hs.SH3GLB1	1	0	Unrelated
876	Hs.PHF11:PHF-11(1)	1	0	Genetic evidence in related complications	vit D levels
877	Hs.SLC45A2	1	0	Unrelated	Talking about other diseases.
878	Hs.TIMMDC1	1	0	GWAS evidence within gene	27812365, from GWAS intron variant, rs2293370
879	Hs.PDE2A	1	0	GWAS evidence within gene	27812365, from GWAS, intron variant, rs3781913
880	Hs.WNT16	1	0	Unrelated
881	Hs.SUCO:CH1(1)	1	0	Unrelated
882	Hs.SFMBT1	1	0	Biologically related but no evidence of mutation
883	Hs.CHMP5	1	0	Biologically related but no evidence of mutation
884	?.:IL-23/IL-17(1)	1	0	Non-Human
885	Hs.WWOX	1	0	Annotation error	variant is fromRP11 but is close (LD) with WWOX
886	Hs.PGA5	1	0	Unrelated
887	Hs.PLA2G1B:phospholipase A2(1)	1	0	Biologically related but no evidence of mutation	HD-5, PLA2 and lysozyme transcript levels were strongly increased in AS and CD with similar degrees of intestinal inflammation when compared with normal controls.
888	Hs.PLA2G2A	1	0	Biologically related but no evidence of mutation
889	Hs.PLA2G4A	1	0	Unrelated
890	Bt.CLEC7A	1	0	Non-Human
891	Hs.BCL11A	1	0	Biologically related but no evidence of mutation
892	Hs.UBASH3A	1	0	Genetic evidence in a related disease	Primary sclerosing cholangitis (PSC)
893	Hs.PLEK:p47(2)	1	0	Negative evidence
894	Hs.POMC	1	0	Unrelated	This gene was used to compare methylation level.
895	Hs.PON1	1	0	Genetic evidence in a related disease	for IBD in general
896	Hs.PON2	1	0	Genetic evidence in a related disease	for IBD in general
897	Hs.UGT1A7	1	0	Negative evidence	However, there was no association between NAT2 haplotypes and UC, or between any UGT1A7 haplotypes and inflammatory bowel disease (IBD).
898	Hs.IL17RD	1	0	Other evidences of genetic alterations	19235914, haplotypes
899	Hs.PPP1R12C	1	0	Biologically related but no evidence of mutation
900	Hs.DYM:dymeclin(1)	1	0	Genetic evidence in related complications	There was a significant association between growth impairment in CD (height-for-age Z-score < -1.64) and a stature-related polymorphism in the dymeclin gene DYM (rs8099594). 20846217.
901	Hs.FNBP1L	1	0	Genetic evidence in related complications	granuloma formation
902	Hs.ANKHD1	1	0	Biologically related but no evidence of mutation
903	Hs.RNF43	1	0	Unrelated
904	Hs.MARCHF1:March 1(1)	1	0	Annotation error
905	Hs.BANK1	1	0	Negative evidence	No significant association in the BANK1 and CLEC2D genes was observed
906	Hs.HEATR3	1	0	Other evidences of genetic alterations	23615072, haplotype
907	Hs.MOCOS	1	0	Biologically related but no evidence of mutation
908	Hs.FEZF2:MALDI-TOF(1)	1	0	Annotation error	matrix-assisted laser desorption/ionization time-of-flight
909	Hs.RAVER2	1	0	Negative evidence	None of these RAVER2 SNPs were associated with CD and APS susceptibility.
910	Hs.PPP2R5E	1	0	Biologically related but no evidence of mutation
911	Hs.BOLA2	1	0	Genetic evidence in a related disease	Parkinson disease
912	Hs.FBXW7	1	0	Unrelated
913	Hs.PRG2	1	0	Other evidences of genetic alterations	22412388, from GWAS intergenic rs11229030
914	Hs.ITLN1	1	0	GWAS evidence within gene	rs2274910
915	Hs.PRKAA1:LKB1-AMP activated protein kinase(1)	1	0	Unrelated
916	Hs.AMBRA1	1	0	Unrelated	No results for AMBRA1
917	Hs.SLC39A4	1	0	Biologically related but no evidence of mutation
918	Hs.INAVA:C1orf106(1)	1	0	GWAS evidence within gene	rs7554511
919	Hs.EXOC2	1	0	Other evidences of genetic alterations	20570966, from GWAS (intergenic) rs7768444, suggestive association
920	Hs.AXL	1	0	Unrelated
921	Hs.SELENOS:SELS(2)	1	0	Negative evidence
922	Hs.PRKCQ	1	0	GWAS evidence within gene	30828974, from GWAS, missense variant, rs2236379
923	Hs.PRKCZ:Protein kinase C zeta(1)	1	0	Unrelated
924	Dr.lrrk2	1	0	Non-Human
925	Hs.SULF2	1	0	Genetic evidence in related complications	Stricturing CD
926	Hs.MAPK7:Erk5(1)	1	0	Unrelated
927	Hs.EIF2AK2	1	0	Biologically related but no evidence of mutation
928	Hs.PRNP:prion proteins(2)	1	0	Annotation error	not a gene
929	Hs.MRAP:B27(1)	1	0	Unrelated
930	Hs.MASP1:MASP(1)	1	0	Biologically related but no evidence of mutation
931	Hs.PRTN3:c-ANCA(1)	1	0	Annotation error	PRTN3 doesn_t appear. c-ANCA is a marker, not a gene.
932	Hs.CYP26B1	1	0	Genetic evidence in related complications	non-stricturing, non-penetrating phenotype
933	Hs.INPP5E	1	0	Biologically related but no evidence of mutation	Not specificated if mutations have been reported and in which disease specifically.
934	Hs.B2M:beta2-microglobulin(1)	1	0	Unrelated	Was used as a DNA quality control.
935	Hs.PSMD3	1	0	Unrelated
936	Hs.CD177:cell-surface receptor(1)	1	0	Annotation error
937	Hs.LYRM4	1	0	Genetic evidence in a related disease	for UC
938	Hs.SMURF1	1	0	Genetic evidence in related complications	30801121, time-to-abdominal surgery
939	Hs.TTC7A:TTC7(1)	1	0	Genetic evidence in a related disease	and mutations in NCF2, XIAP, LRBA, and TTC7 have been identified in VEO-IBD, polymorphisms in these genes are also associated with increased risk of developing IBD in adolescence or adulthood.
940	Hs.KIR2DL5A:KIR2DL5(1)	1	0	Biologically related but no evidence of mutation	Inhibitory KIR2DL5 was found more frequently in UC and IBD patient groups than in healthy controls.
941	Bt.TLR1	1	0	Non-Human
942	Hs.MIR495:miR-495(1)	1	0	Annotation error	MIR495 is a micro-RNA not a gene.
943	Hs.MIR499A:MIR499(1)	1	0	Negative evidence	We did not find associations between mir polymorphisms and IBD susceptibility.
944	Hs.MAVS	1	0	Biologically related but no evidence of mutation
945	Hs.COG6	1	0	Biologically related but no evidence of mutation	It is said that the polymorphisms cited in this paper were reported in many different diseases but they do not say that the polymorphism for COG6 is specific for CD.
946	Hs.HACE1	1	0	Genetic evidence in a related disease	Celiac disease
947	Hs.MIB1	1	0	Unrelated
948	Hs.KIAA1614	1	0	Genetic evidence in related complications	Stricturing CD
949	?.:PTPN2/22(1)	1	0	Non-Human
950	Hs.PTPN6	1	0	Genetic evidence in a related disease	These results suggest the involvement of the ZAP70 and PTPN6 genes in the genetic component conferring a general susceptibility to CD and UC, respectively.
951	Hs.PTPN11	1	0	Negative evidence
952	Hs.ZNF410:Apa-1(1)	1	0	Unrelated	It's a variant and no results were found.
953	Hs.MUC3B	1	0	Biologically related but no evidence of mutation
954	Hs.RRAGD	1	0	Biologically related but no evidence of mutation	Ala62Thr change in ZNF365 isoform D is related to differential expression of the genes ARL4A, MKKS, RRAGD, SUMF2, TDR1 and ZNF148 in CD.
955	Hs.RAF1	1	0	Genetic evidence in a related disease	24098138, DT1
956	Hs.RAG2	1	0	Unrelated	Seems not to be related.
957	Hs.IL22RA1:IL-22R1(1)	1	0	Genetic evidence in related complications	Tuberculosis and CD
958	Hs.ACTA2	1	0	Biologically related but no evidence of mutation	In stenotic areas in patients with CD, TRPC6, ACTA2 (smooth muscle _-actin), CDH2 (N-cadherin), COL1A1, IL-10, and IL-11 were significantly increased.
959	Hs.RANBP2	1	0	Unrelated
960	Hs.RAP1A	1	0	Other evidences of genetic alterations	30500874, rs488200, upstream
961	Hs.REL:c-Rel(1)	1	0	Other evidences of genetic alterations	rs10181042
962	Hs.RELB	1	0	Unrelated	....but not RelB or c-Rel.
963	Hs.RFC1	1	0	Unrelated
964	Hs.TRIM27	1	0	Biologically related but no evidence of mutation	We found that TRIM27 expression is increased in Crohn's disease patients, underscoring a physiological role of TRIM27 in regulating NOD2 signaling
965	Hs.RNASE3:eosinophil cationic protein(1)	1	0	Other evidences of genetic alterations	Haplotypes. Maier curve showed a difference between haplotype distributions for the females with CD (P = 0.003).
966	Hs.LDAH:C2orf43(1)	1	0	Genetic evidence in a related disease
967	Hs.RPL7	1	0	Other evidences of genetic alterations	22412388, from GWAS, intergenic rs12677663
968	Hs.DEFA1A3	1	0	Unrelated
969	Hs.BDKRB1:B1 receptor(2)	1	0	Experimental evidence of variant	The gene corresponding to the B1 receptor for kinins may be a nonetiologic marker of symptomatic IBD, as suggested by the altered prevalence of a polymorphism presumably affecting its regulation. 9797354.
970	Hs.BDKRB2:B2 receptor(1)	1	0	Negative evidence
971	Hs.RXRA:Retinoid X receptor(1)	1	0	Unrelated
972	Hs.S100A1:S100(1)	1	0	Unrelated
973	Hs.S100A8:p 8(1)	1	0	Annotation error
974	Hs.S100A10:P<10(1)	1	0	Annotation error
975	Hs.SAA1:serum amyloid A protein(1)	1	0	Biologically related but no evidence of mutation
976	Hs.SLC22A23	1	0	GWAS evidence within gene	Homozygocity for single-nucleotide polymorphisms rs4959235-TT and rs950318-GG was associated with IBD, whereby 6% of patients (18 of 311 cases) carried these genotypes, but they were not seen in healthy controls. 24740203.
977	Hs.CCL3:macrophage inflammatory protein 1 alpha(1)	1	0	Biologically related but no evidence of mutation
978	Hs.CCL5:RANTES(1)	1	0	Biologically related but no evidence of mutation
979	Hs.CCL7	1	0	Other evidences of genetic alterations	20570966, from GWAS, CCL2/CCL7 locus rs991804
980	Hs.CCL11	1	0	Genetic evidence in a related disease
981	Hs.CCL17	1	0	Negative evidence	Genotyping of one SNP from each linkage disequilibrium group in a large cohort of families with inflammatory bowel disease did not provide convincing evidence of association with either Crohn's disease or ulcerative colitis.
982	Hs.CCL22	1	0	Negative evidence	Genotyping of one SNP from each linkage disequilibrium group in a large cohort of families with inflammatory bowel disease did not provide convincing evidence of association with either Crohn's disease or ulcerative colitis.
983	Hs.SDC1:Syndecan-1(1)	1	0	Unrelated
984	Rn.Hspd1:Hsp65(1)	1	0	Non-Human
985	Hs.SDHB:SDH(1)	1	0	Unrelated
986	Hs.SELE:E-selectin(2)	1	0	Negative evidence
987	Hs.ARHGEF28:Rip2(2)	1	0	Biologically related but no evidence of mutation
988	Hs.CXCR5	1	0	Other evidences of genetic alterations	26084578 from GWAS, intergenic rs6421571, nominally associated
989	Hs.NFKBIZ:IKBZ(1)	1	0	Biologically related but no evidence of mutation
990	Hs.MT1IP:MT1(1)	1	0	Negative evidence
991	Hs.CLEC7A:dectin-1(2)	1	0	Biologically related but no evidence of mutation	Our data demonstrate that dectin-1 expression is elevated on macrophages, neutrophils, and other immune cells involved in the inflammatory reaction in IBD.
992	Hs.IL25:interleukin-25(1)	1	0	Negative evidence	our data indicate that genetic alterations in the coding regions of the IL-25 gene are unlikely to play a role in IBDs, but the c424C/A polymorphism in the IL-25 gene should be investigated for a potential association with other chronic inflammatory and inherited disorders such as autoimmune diseases.
993	Hs.BMP2	1	0	Unrelated
994	Hs.NDRG4	1	0	Biologically related but no evidence of mutation
995	Hs.PINK1	1	0	Unrelated
996	Hs.BMP3	1	0	Biologically related but no evidence of mutation
997	Hs.SMTN:smoothelin(1)	1	0	Unrelated
998	Hs.SLC6A4	1	0	Negative evidence
999	Hs.SLC15A1	1	0	Experimental evidence of variant	The common allele (C) of a coding polymorphism (rs2297322, Ser117Asn) was associated with CD susceptibility both in Sweden and in Finland, but with genetic effects in opposite directions (risk and protection, respectively). A functional polymorphism in the SLC15A1 gene might be of relevance to inflammation and antibacterial responses in IBD. 19462432.
1000	Hs.SNCA	1	0	Unrelated
1001	Hs.FSCN1:fascin(1)	1	0	Unrelated
1002	Hs.SNRPC:U1C(1)	1	0	Unrelated
1003	Hs.SOX2:SOX-2(1)	1	0	Biologically related but no evidence of mutation
1004	Mm.Lrrk2	1	0	Non-Human
1005	Hs.SPP1	1	0	Other evidences of genetic alterations	22242114, haplotype
1006	Hs.BRCA1:BRCA-1(1)	1	0	Unrelated
1007	Hs.TRIM21:Ro52(1)	1	0	Unrelated
1008	Hs.RO60	1	0	Unrelated
1009	Hs.BRCA2	1	0	Unrelated
1010	Hs.ST2	1	0	Genetic evidence in a related disease	UC
1011	Hs.STAT1	1	0	Unrelated
1012	Hs.SULT1E1	1	0	Unrelated
1013	Hs.STK11:LKB1(1)	1	0	Unrelated
1014	Hs.TAC1:substance P(1)	1	0	Annotation error
1015	Hs.TADA2A:ADA*2(1)	1	0	Biologically related but no evidence of mutation	ASK VT!
1016	Hs.TAP1	1	0	Biologically related but no evidence of mutation
1017	Hs.TAP2	1	0	Biologically related but no evidence of mutation
1018	Hs.BTK	1	0	Unrelated	without identified mutations had SD before prophylactic treatment.
1019	?.:TFF1, 2 and 3(1)	1	0	Non-Human
1020	?.:TFF1 and 3(1)	1	0	Non-Human
1021	Hs.TFF2	1	0	Unrelated
1022	Hs.TFF3	1	0	Unrelated
1023	Hs.TGFBR2:TGFbeta RII(1)	1	0	Negative evidence	1 patient with Crohn's disease (14%), but mutations in the transforming growth factor beta type II receptor (TGFbeta RII) gene were absent.
1024	Hs.TIMP2:TIMP-2(1)	1	0	Genetic evidence in related complications	favorable disease recurrence
1025	Hs.TJP1	1	0	Biologically related but no evidence of mutation	Furthermore, association between inflammation and decreased expression levels of MAGI3, PTEN, and TJP1 in colonic IBD as well as UC mucosa, and between inflammation and increased expression of PTPN22 in colonic IBD mucosa, was observed.
1026	Hs.TLE1	1	0	GWAS evidence within gene	Single-nucleotide polymorphisms within TLE1 were associated with susceptibility to CD. 21699783.
1027	?.:Toll-like receptor-1, -2, and -6(1)	1	0	Non-Human
1028	?.:TLR2/1(1)	1	0	Non-Human
1029	?.:Toll-like receptor 2/4(1)	1	0	Non-Human
1030	Hs.TSPAN8	1	0	Unrelated	Talking about type 2 diabetes.
1031	Hs.TNFAIP6	1	0	Treatment Response	Following genotyping, differences between responders and nonresponders to IFX were observed in haplotypes of the studied regions: S100A8-S100A9 (rs11205276* G/rs3014866* C/rs724781* C/rs3006488* A; P = 0.05); G0S2 (rs4844486* A/rs1473683* T; P = 0.15); TNFAIP6 (rs11677200* C/rs2342910* A/rs3755480* G/rs10432475* A; P = 0.10); and IL11 (rs1126760* C/rs1042506* G; P = 0.07). These differences were …
1032	?.:TNFRSF1A and 1B(1)	1	0	Non-Human
1033	Hs.TNXB	1	0	Unrelated
1034	Hs.C3:complement C3(1)	1	0	Other evidences of genetic alterations	The results are compatible with a positive association of the C3F gene and Crohn's disease located in the small bowel. 6731047.
1035	Hs.TRAF6	1	0	Negative evidence	nor was this polymorphism related to specific clinical features in IBD.
1036	Hs.CCT3:CCTG(2)	1	0	Annotation error	a motif not a gene They are deoxyribonucleotides.
1037	Hs.TRPC4	1	0	Biologically related but no evidence of mutation
1038	Hs.TRPC6	1	0	Biologically related but no evidence of mutation
1039	Hs.TRPM2	1	0	GWAS evidence within gene	23615072, R755C, nominal association
1040	Hs.C4BPB	1	0	Biologically related but no evidence of mutation
1041	Hs.C5AR1:C5a(1)	1	0	Biologically related but no evidence of mutation
1042	Hs.NPIPB8	1	0	Other evidences of genetic alterations	27153721, haplotype
1043	Hs.TXK:Tyrosine Kinase(1)	1	0	Other evidences of genetic alterations	rs6837335
1044	Hs.TYRO3	1	0	Unrelated
1045	Hs.UBA7	1	0	Biologically related but no evidence of mutation
1046	Hs.UCP2	1	0	Experimental evidence of variant	the UCP2 -866 G/A polymorphism was associated with SLE, WG, CD and UC. 19387457.
1047	Hs.NR1H2	1	0	Genetic evidence in a related disease	LXR T-rs1405655-C and T-rs2695121-C variant genotypes were associated with risk of IBD. 21245992. IBDs IN GENERAL!!
1048	Hs.VCAM1:VCAM-1(1)	1	0	Unrelated
1049	Hs.VIP	1	0	Annotation error	database
1050	Hs.WFS1	1	0	Unrelated	Mutated in other diseases.
1051	Hs.WNT3	1	0	Genetic evidence in a related disease
1052	Hs.WNT5A:Wnt 5a(1)	1	0	Annotation error	Wnt 5a is a phenotype.
1053	Hs.WNT7B	1	0	Unrelated
1054	Hs.WNT10B	1	0	Unrelated
1055	Hs.XDH	1	0	Unrelated	Related with leukopenia.
1056	Hs.XPC	1	0	Genetic evidence in a related disease	squamous cell carcinoma of head and neck (SCCHN).
1057	Hs.XPO1	1	0	Genetic evidence in related complications	Stricturing CD
1058	Hs.YY1	1	0	Biologically related but no evidence of mutation
1059	Hs.MZF1	1	0	Biologically related but no evidence of mutation
1060	Hs.CA2:CAC(1)	1	0	Annotation error	colitis associated cancer
1061	Hs.MIR671:miR-671(1)	1	0	Annotation error	micro RNA
1062	Hs.ZNF133	1	0	Treatment Response	infliximab
1063	Mm.Atg16l1	1	0	Non-Human
1064	Hs.ZNF148	1	0	Biologically related but no evidence of mutation	A whole-genome microarray expression study further suggested that the Ala62Thr change in ZNF365 isoform D is related to differential expression of the genes ARL4A, MKKS, RRAGD, SUMF2, TDR1 and ZNF148 in CD.
1065	Hs.CACNA1E	1	0	Genetic evidence in related complications	stricturing
1066	Dr.nod2	1	0	Non-Human
1067	Hs.IL1R2:IL-1R2(1)	1	0	Unrelated
1068	Hs.VKORC1	1	0	Biologically related but no evidence of mutation	Mutation analysis identified a Val66Met substitution in vitamin K epoxide reductase complex subunit 1 (VKORC1), consistent with severe warfarin resistance.
1069	Hs.GGCT:GGC(2)	1	0	Annotation error	deoxyribonucleotides
1070	Hs.PRRC2A:BAT2(1)	1	0	Unrelated
1071	Hs.OR5H5P:OR 3.3(1)	1	0	Annotation error
1072	Hs.PGBD5	1	0	Unrelated
1073	Hs.FAT4	1	0	Genetic evidence in a related disease	primary colorectal adenocarcinoma
1074	Hs.VTCN1	1	0	Unrelated	Talking about SLE.
1075	Hs.MORC4	1	0	GWAS evidence within gene	23946598, snp association, rs6622126, missense variant
1076	Hs.GSDMD:gasdermin-D(1)	1	0	Biologically related but no evidence of mutation
1077	Hs.PIP4K2C	1	0	Unrelated	They talk about this gene because they are trying to associate it with T1 diabetes. It is a SNP from an autoimmune disease, but it is not mentionated from what specifically.
1078	Hs.HDAC11	1	0	Unrelated	They are not studying this gene for CD.
1079	Hs.CNTNAP3	1	0	Biologically related but no evidence of mutation	Talking about upregulations in CD related pathways.
1080	Hs.SPG11	1	0	Unrelated
1081	Hs.ADAM33	1	0	Unrelated	Talking about Type 1 diabetes.
1082	Hs.NPL:NPL 1(1)	1	0	Annotation error	multipoint non-parametric linkage (NPL)
1083	Hs.TUBB1	1	0	Unrelated	This gen is used to provide an example for a different disease.
1084	Hs.TSPAN14	1	0	Genetic evidence in related complications	30801121, time-to-abdominal surgery
1085	Hs.CDR3	1	0	Annotation error
1086	Hs.MAP1LC3B:LC3B(1)	1	0	Unrelated
1087	Hs.VMP1	1	0	Biologically related but no evidence of mutation	Epigenetics.
1088	Hs.MKKS	1	0	Biologically related but no evidence of mutation	A whole-genome microarray expression study further suggested that the Ala62Thr change in ZNF365 isoform D is related to differential expression of the genes ARL4A, MKKS, RRAGD, SUMF2, TDR1 and ZNF148 in CD.
1089	Hs.EPX	1	0	Experimental evidence of variant	Polymorphisms of EPX and ECP are associated to IBD in an age and gender dependent manner, suggesting an essential role of eosinophils in the pathophysiology of IBD. 23197886.
1090	?.:caspase-3, -6, and -7(1)	1	0	Non-Human
1091	Hs.ATG10	1	0	Biologically related but no evidence of mutation
1092	Hs.PLA2G10:sPLA2(1)	1	0	Biologically related but no evidence of mutation
1093	Hs.TMPRSS13:Mspl(1)	1	0	Unrelated	Resuts for HRas gene.
1094	Hs.CASP10	1	0	Biologically related but no evidence of mutation
1095	Hs.HPS3	1	0	Unrelated	In a long term they are talking about CD (long, long term) although they do not obtain positive evidences of mutations.
1096	Hs.CUL2	1	0	Genetic evidence in a related disease	for IBD in general
1097	Hs.MT4	1	0	Negative evidence
1098	Hs.CASR	1	0	Unrelated	However, it remains unclear if there is a link between FHH, Kabuki syndrome and Crohn disease in this case.
1099	Hs.OGT	1	0	Annotation error
1100	Hs.ATG4D	1	0	Genetic evidence in related complications	granuloma formation
1101	Hs.USP45	1	0	Unrelated
1102	Hs.IKBKG:NEMO(2)	1	0	Biologically related but no evidence of mutation
1103	Hs.CYP4F2	1	0	GWAS evidence within gene	CYP4F2 SNPs, rs3093158 (OR (recessive)_=_0.56, 95% CI_=_0.35-0.89; p_=_0.01), rs2074902 (OR (trend)_=_1.26, 95% CI_=_1.00-1.60; p_=_0.05), and rs2108622 (OR (recessive)_=_1.6, 95% CI_=_1.00-2.57; p_=_0.05) were significantly associated whereas rs1272 (OR (recessive)_=_0.58, 95% CI_=_0.30-1.13; p_=_0.10) showed suggestions for associations with CD. A haplotype comprising these 4 SNPs was significa…
1104	Hs.DOCK7	1	0	Biologically related but no evidence of mutation
1105	Hs.AP3B1:ADTB3A(1)	1	0	Negative evidence	Search for mutations in HPS1, ADTB3A, HPS3, HPS4 and for CARD15 were negative.
1106	Hs.FCN3:H-ficolin(1)	1	0	Biologically related but no evidence of mutation
1107	Hs.TNFSF11:RANKL(1)	1	0	Other evidences of genetic alterations	rs2062305
1108	Hs.RUNX1T1:CD-R(1)	1	0	Annotation error	First degree relatives
1109	Hs.RUNX3	1	0	Negative evidence	no association of RUNX3 haplotypes with either UC or CD was found
1110	Hs.SOCS1:suppressor of cytokine signaling-1(1)	1	0	Annotation error
1111	Hs.BECN1	1	0	Biologically related but no evidence of mutation	Specific protein-protein interactions and post-translational modifications such as ubiquitination of IRGM, lead to a co-assembly with IRGM of the key autophagy regulators ULK1 and BECN1 in their activated forms.
1112	Hs.TRADD	1	0	Biologically related but no evidence of mutation	Mechanisms mediating TNFSF15:DR3 contributions to PRR outcomes included TACE-induced TNFSF15 cleavage to soluble TNFSF15; soluble TNFSF15 then led to TRADD/FADD/MALT-1- and caspase-8-mediated autocrine IL-1 secretion.
1113	?.:MG-132(1)	1	0	Non-Human
1114	Hs.TNFRSF14	1	0	Unrelated
1115	Hs.FADD	1	0	Biologically related but no evidence of mutation	Mechanisms mediating TNFSF15:DR3 contributions to PRR outcomes included TACE-induced TNFSF15 cleavage to soluble TNFSF15; soluble TNFSF15 then led to TRADD/FADD/MALT-1- and caspase-8-mediated autocrine IL-1 secretion.
1116	Hs.TNFRSF10B:DR5(2)	1	0	Other evidences of genetic alterations	mutant genotype (CT+TT) of DR5 (rs1047266) may exert a negative synergistic effect on CD. 26418999.
1117	Hs.SUCLA2	1	0	Unrelated	FOR LEUKOPENIA
1118	Hs.IL18R1	1	0	Unrelated	It is for asthma.
1119	Hs.GGH	1	0	Negative evidence	No significant differences in the allele frequencies between CD, UC and healthy controls were detected.
1120	Hs.CCN6:LIBC(1)	1	0	Unrelated
1121	Hs.IER3	1	0	Unrelated
1122	Hs.SQSTM1	1	0	Unrelated	For this gene, they are not talking about CD.
1123	Hs.BSN	1	0	Genetic evidence in a related disease	for IBD in general
1124	Hs.P4HA2	1	0	Biologically related but no evidence of mutation
1125	Hs.MAP3K14	1	0	Biologically related but no evidence of mutation
1126	Hs.SOCS3:suppressor of cytokine signaling 3(1)	1	0	Biologically related but no evidence of mutation	they abrogated IL-10R1 phosphorylation induced by IL-10, therefore leading to impaired STAT3 activation and suppression of inflammatory responses. After reconstitution with wild-type IL-10R1, the patient cells showed fully restored IL-10R function including IL-10-induced STAT3 activation and expression of suppressor of cytokine signaling 3.
1127	Hs.CCRL2:HCR(1)	1	0	Unrelated	Other diseases are being studied.
1128	Hs.CLDN2	1	0	Other evidences of genetic alterations	23946598, from linkage analysis rs12014762, CDLN2-MORC4 region We have shown that PTPN2 protects epithelial barrier function by restricting the capacity of IFN-_ to increase epithelial permeability and prevent induction of expression of the pore-forming protein, claudin-2. These data identify an important functional role for PTPN2 as a protector of the intestinal epithelial barrier and provide cl…
1129	Hs.CLDN1	1	0	Genetic evidence in a related disease	23946598, associated to IBD in general
1130	Hs.PYGO2	1	0	Genetic evidence in a related disease	for IBD in general
1131	Hs.CD1A	1	0	Unrelated
1132	Hs.TRIM41	1	0	Biologically related but no evidence of mutation
1133	Hs.CD2	1	0	Unrelated
1134	Hs.CD3D	1	0	Unrelated
1135	Hs.CD247	1	0	Unrelated	Talking about SLE.
1136	Hs.ZNF300	1	0	Unrelated	Zinc finger protein
1137	Hs.MTA2:PID(1)	1	0	Annotation error	primary immunodeficiencies (PIDs)
1138	Hs.IL32:IL-32(2)	1	0	Biologically related but no evidence of mutation
1139	Hs.TMEM183A	1	0	Biologically related but no evidence of mutation
1140	Hs.CD9:CD44v8/9(1)	1	0	Unrelated
1141	Hs.REEP6:DP1L1(2)	1	0	Experimental evidence of variant	DP1L1 polymorphisms are associated with colon cancer and IBD. This indicates that DP1L1 plays a functional role in these conditions. Thus DP1L1 may be a diagnostic and therapeutic target for colon cancer and IBD. 19924442
1142	?.:CD14dimCD16(1)	1	0	Non-Human
1143	Hs.VAMP3	1	0	Other evidences of genetic alterations	rs2797685
1144	Hs.PPT2	1	0	Unrelated
1145	Hs.FOXP2	1	0	Other evidences of genetic alterations	We also found suggestive evidence for the association of the IFNGR2 (21q22.11), FOXP2 (7q31), MACROD2 (20p12.1) and AIF1 (6p21.3) loci with CD risk. 22936669.
1146	Hs.CD28:CD(28)(1)	1	0	Annotation error	Type of lymphocyte.
1147	Hs.TNFRSF8:CD30(1)	1	0	Unrelated
1148	Hs.NCR2:NKp44(1)	1	0	Annotation error	innate lymphoid cells not a gene
1149	Hs.CD33:p67(1)	1	0	Biologically related but no evidence of mutation	This variant reduced binding of the NCF2 gene product p67(phox) to RAC2. This study found a novel genetic association of RAC2 with Crohn's disease (CD) and replicated the previously reported association of NCF4 with ileal CD.
1150	Hs.EIF2AK3:PERK(2)	1	0	Unrelated
1151	Hs.ARHGEF6	1	0	Biologically related but no evidence of mutation
1152	Hs.TMEM59	1	0	Biologically related but no evidence of mutation	This defect impairs the capacity of the motif-containing transmembrane molecule TMEM59 to induce the unconventional autophagic labeling of the same single-membrane vesicles where this protein is located.
1153	Hs.CIR1:CIR(1)	1	0	Annotation error	cirrhotic patients.
1154	Hs.CXCL14	1	0	Biologically related but no evidence of mutation
1155	Hs.CLOCK	1	0	Annotation error	clock gene (related with circadian cyclus).
1156	Hs.TRAF4	1	0	Biologically related but no evidence of mutation	A novel motif in the Crohn's disease susceptibility protein, NOD2, allows TRAF4 to down-regulate innate immune responses.
1157	Hs.CLCA2	1	0	GWAS evidence within gene	We replicated the association of 4 loci with different Crohn's disease phenotypes. Variants in MAGI1, CLCA2, 2q24.1, and LY75 loci were associated with a complicated stricturing disease course. 25557950.
1158	Hs.CD59:min(-1(1)	1	0	Annotation error
1159	Hs.LPIN2:LPIN 2(1)	1	0	Unrelated
1160	Hs.TBKBP1	1	0	Unrelated	frontotemporal dementia (FTD)
1161	Hs.ELMO1	1	0	Unrelated	In the subphenotype analysis, rs6974491-ELMO1 (P=0.0002, odds ratio (OR): 2.20) and rs2298428-UBE2L3 (P=5.44 _ 10(-5), OR: 2.59) associated with pediatric UC and CD, respectively.
1162	Hs.MED24	1	0	Unrelated
1163	Hs.LRBA	1	0	Genetic evidence in a related disease	mutations in NCF2, XIAP, LRBA, and TTC7 have been identified in VEO-IBD, polymorphisms in these genes are also associated with increased risk of developing IBD in adolescence or adulthood. 28551707. IT IS NOT SPECIFIED IN WHICH IBD THESE SNPS were demonstrated.
1164	Hs.FCHSD2	1	0	Unrelated	No results for CD.
1165	Hs.RBM19	1	0	Unrelated
1166	Hs.SEC16A	1	0	Biologically related but no evidence of mutation
1167	Hs.PUM3:PUFA(1)	1	0	Annotation error
1168	Hs.SLC23A1	1	0	GWAS evidence within gene	A genetic variant (rs10063949-G) in the SLC23A1 ascorbate transporter locus was identified and is associated with an increased risk of CD in a white Canadian IBD cohort. 24284447.
1169	Hs.NR1H4	1	0	Genetic evidence in a related disease	for IBD in general
1170	Hs.RBX1	1	0	Other evidences of genetic alterations	rs4820425
1171	?.:N-acetyl transferase (NAT) 1 and 2(1)	1	0	Non-Human
1172	?.:Unassociated(456)	-456	9.9	Non-Human
