# Supplementary material for: A systematic review and functional bioinformatics analysis of genes associated with Crohn’s disease identify more than 120 related genes
Source: BMC Genomics. 2022 Apr 13;23:302. doi: 10.1186/s12864-022-08491-y (PMC9008988; doi:10.1186/s12864-022-08491-y)
Supplement: Supplementary file 5 — Additional file 5: Table S2. Annotations for 133 genes from GWAS Catalog associated to CD. [file 12864_2022_8491_MOESM5_ESM.xlsx]

## Sheet: Hoja1
Table S2. Gene list derived from GWAS Catalog review.
Gene	Category	GWAS Catalog	PubTerm Annotated	Annotation Plataform
ADAM30	Other evidences of genetic alterations	X	X	GWAS Catalog
BACH2	GWAS evidence within gene	X	X	GWAS Catalog
BRD2	GWAS evidence within gene	X	X	GWAS Catalog
CCL2	Other evidences of genetic alterations	X	X	GWAS Catalog
FASLG	Other evidences of genetic alterations	X	X	GWAS Catalog
GCKR	GWAS evidence within gene	X	X	GWAS Catalog
GPR65	GWAS evidence within gene	X	X	GWAS Catalog
GSDMB	Other evidences of genetic alterations	X	X	GWAS Catalog
HLA-B	Other evidences of genetic alterations	X	X	GWAS Catalog
HLA-DQA1	Other evidences of genetic alterations	X	X	GWAS Catalog
HLA-DQB1	Other evidences of genetic alterations	X	X	GWAS Catalog
ICOSLG	Other evidences of genetic alterations	X	X	GWAS Catalog
IL18RAP	GWAS evidence within gene	X	X	GWAS Catalog
IL1RL1	GWAS evidence within gene	X	X	GWAS Catalog
IL2RA	GWAS evidence within gene	X	X	GWAS Catalog
INAVA	GWAS evidence within gene	X	X	GWAS Catalog
ITLN1	GWAS evidence within gene	X	X	GWAS Catalog
PDCD1	Other evidences of genetic alterations	X	X	GWAS Catalog
PRDM1	Other evidences of genetic alterations	X	X	GWAS Catalog
PRDX5	Other evidences of genetic alterations	X	X	GWAS Catalog
PSORS1C1	Other evidences of genetic alterations	X	X	GWAS Catalog
RASGRP1	Other evidences of genetic alterations	X	X	GWAS Catalog
RBX1	Other evidences of genetic alterations	X	X	GWAS Catalog
REL	Other evidences of genetic alterations	X	X	GWAS Catalog
RIPK2	Other evidences of genetic alterations	X	X	GWAS Catalog
RNASET2	Other evidences of genetic alterations	X	X	GWAS Catalog
SP140	GWAS evidence within gene	X	X	GWAS Catalog
TAGAP	Other evidences of genetic alterations	X	X	GWAS Catalog
TNFSF11	Other evidences of genetic alterations	X	X	GWAS Catalog
TXK	Other evidences of genetic alterations	X	X	GWAS Catalog
VAMP3	Other evidences of genetic alterations	X	X	GWAS Catalog
ADCY3	GWAS evidence within gene	X	X	GWAS Catalog
AKAP1	Other evidences of genetic alterations	X		GWAS Catalog
AKAP11	Other evidences of genetic alterations	X		GWAS Catalog
ANKRD55	GWAS evidence within gene	X		GWAS Catalog
ATG16L1	Experimental evidence	X	X	PubTerm
BANK1	GWAS evidence within gene	X	X	GWAS Catalog
BSN	GWAS evidence within gene	X	X	GWAS Catalog
BTNL2	Experimental evidence	X	X	PubTerm
CARD9	Experimental evidence	X	X	PubTerm
CCNY	Other evidences of genetic alterations	X	X	PubTerm
CD40	GWAS evidence within gene	X	X	PubTerm
CDC37	GWAS evidence within gene	X	X	GWAS Catalog
CDH13	GWAS evidence within gene	X		GWAS Catalog
CDKAL1	Other evidences of genetic alterations	X	X	PubTerm
CEBPA	Other evidences of genetic alterations	X	X	GWAS Catalog
CLN3	Other evidences of genetic alterations	X	X	PubTerm
CNTNAP2	Other evidences of genetic alterations	X		GWAS Catalog
CPEB4	Other evidences of genetic alterations	X		GWAS Catalog
CREM	Experimental evidence	X	X	PubTerm
CSF2	Other evidences of genetic alterations	X	X	GWAS Catalog
CUL2	Other evidences of genetic alterations	X	X	GWAS Catalog
CYLD	GWAS evidence within gene	X	X	PubTerm
DAP	GWAS evidence within gene	X	X	GWAS Catalog
DENND1B	GWAS evidence within gene	X		GWAS Catalog
DNMT3A	GWAS evidence within gene	X		GWAS Catalog
ELF1	GWAS evidence within gene	X	X	PubTerm
EMSY	Other evidences of genetic alterations	X	X	PubTerm
ERAP2	Experimental evidence	X	X	PubTerm
FADS1	Other evidences of genetic alterations	X		GWAS Catalog
FCGR2A	GWAS evidence within gene	X	X	GWAS Catalog
FCHSD2	Other evidences of genetic alterations	X	X	GWAS Catalog
FOS	Other evidences of genetic alterations	X	X	GWAS Catalog
FOSL2	GWAS evidence within gene	X		GWAS Catalog
FUT2	Experimental evidence	X	X	PubTerm
GPR35	Other evidences of genetic alterations	X	X	PubTerm
HORMAD2	GWAS evidence within gene	X	X	GWAS Catalog
IFNGR2	GWAS evidence within gene	X	X	PubTerm
IKZF1	Other evidences of genetic alterations	X	X	GWAS Catalog
IKZF3	Other evidences of genetic alterations	X	X	GWAS Catalog
IL10	Experimental evidence	X	X	PubTerm
IL12B	Experimental evidence	X	X	PubTerm
IL1R1	Other evidences of genetic alterations	X	X	GWAS Catalog
IL23R	Experimental evidence	X	X	PubTerm
IL27	Experimental evidence	X	X	PubTerm
IPMK	Other evidences of genetic alterations	X	X	GWAS Catalog
IRF1	Experimental evidence	X	X	PubTerm
IRF4	Other evidences of genetic alterations	X		GWAS Catalog
IRGM	Experimental evidence	X	X	PubTerm
ITGA4	Other evidences of genetic alterations	X		GWAS Catalog
JAK2	Experimental evidence	X	X	PubTerm
JAZF1	GWAS evidence within gene	X		GWAS Catalog
KIAA1109	Other evidences of genetic alterations	X	X	PubTerm
KLF3	Other evidences of genetic alterations	X		GWAS Catalog
KSR1	GWAS evidence within gene	X		GWAS Catalog
LACC1	Other evidences of genetic alterations	X	X	PubTerm
LPP	GWAS evidence within gene	X		GWAS Catalog
LRRK2	GWAS evidence within gene	X	X	PubTerm
MAP3K8	Experimental evidence	X	X	PubTerm
MLN	Experimental evidence	X	X	PubTerm
MST1	Experimental evidence	X	X	PubTerm
MUC19	Other evidences of genetic alterations	X	X	PubTerm
NCF4	Experimental evidence	X	X	PubTerm
NDFIP1	GWAS evidence within gene	X		GWAS Catalog
NFATC1	GWAS evidence within gene	X		GWAS Catalog
NKX2-3	Experimental evidence	X	X	PubTerm
NOD2	Experimental evidence	X	X	PubTerm
OSMR	GWAS evidence within gene	X		GWAS Catalog
PLA2G4A	GWAS evidence within gene	X	X	GWAS Catalog
PLCL1	GWAS evidence within gene	X		GWAS Catalog
PTPN2	Experimental evidence	X	X	PubTerm
PTPN22	Experimental evidence	X	X	PubTerm
PTPRC	Other evidences of genetic alterations	X		GWAS Catalog
PUS10	GWAS evidence within gene	X	X	PubTerm
RFT1	GWAS evidence within gene	X		GWAS Catalog
RSPO3	GWAS evidence within gene	X		GWAS Catalog
SBNO2	Other evidences of genetic alterations	X	X	PubTerm
SLAMF8	GWAS evidence within gene	X		GWAS Catalog
SLC22A23	GWAS evidence within gene	X	X	PubTerm
SLC2A4RG	Other evidences of genetic alterations	X		GWAS Catalog
SMAD3	Experimental evidence	X	X	PubTerm
SMNDC1	Other evidences of genetic alterations	X		GWAS Catalog
SMURF1	GWAS evidence within gene	X	X	GWAS Catalog
SNX20	Experimental evidence	X	X	PubTerm
SOX11	Other evidences of genetic alterations	X		GWAS Catalog
STAT3	Experimental evidence	X	X	PubTerm
STAT4	GWAS evidence within gene	X	X	PubTerm
TAB2	GWAS evidence within gene	X		GWAS Catalog
TBC1D1	Other evidences of genetic alterations	X		GWAS Catalog
TCERG1L	Other evidences of genetic alterations	X		GWAS Catalog
TEF	Other evidences of genetic alterations	X		GWAS Catalog
THADA	GWAS evidence within gene	X		GWAS Catalog
TNF	Experimental evidence	X	X	PubTerm
TNFSF15	Experimental evidence	X	X	PubTerm
TRAF3IP2	GWAS evidence within gene	X	X	GWAS Catalog
TSPAN14	GWAS evidence within gene	X	X	GWAS Catalog
TYK2	Other evidences of genetic alterations	X	X	PubTerm
UBE2D1	Other evidences of genetic alterations	X		GWAS Catalog
UBE2L3	Other evidences of genetic alterations	X	X	PubTerm
UBE3D	GWAS evidence within gene	X		GWAS Catalog
UCN	Other evidences of genetic alterations	X		GWAS Catalog
ZFP36L1	Other evidences of genetic alterations	X		GWAS Catalog
ZMIZ1	GWAS evidence within gene	X	X	PubTerm
