# Supplementary material for: A systematic review and functional bioinformatics analysis of genes associated with Crohn’s disease identify more than 120 related genes
Source: BMC Genomics. 2022 Apr 13;23:302. doi: 10.1186/s12864-022-08491-y (PMC9008988; doi:10.1186/s12864-022-08491-y)
Supplement: Supplementary file 6 — Additional file 6: Table S3. Details of the 126 genes categorized as experimental evidence for CD. [file 12864_2022_8491_MOESM6_ESM.xlsx]

## Sheet: Table S2 Genes experimental var
Gene	Abstracts	Panels	GWAS catalog	ClinVar	Module
NOD2	751	16	8	Yes	1
TNF	156	0	0	Yes	3
IL23R	148	1	6	Yes	3
ATG16L1	128	1	5	Yes	1
TLR4	88	0	0	No	1
IL10	86	2	1	Yes	1
SLC22A4	73	0	0	Yes	1
IRGM	60	1	3	Yes	1
SLC22A5	50	0	0	Yes	3
TNFSF15	45	0	4	No	2
IL6	41	4	0	Yes	2
NOD1	41	0	0	No	1
IL1B	40	0	0	No	2
STAT3	37	1	2	No	2
NFKB1	36	0	0	No	2
DLG5	35	0	0	No	1
IL12B	34	0	0	No	1
ABCB1	33	1	0	Yes	1
KRAS	32	0	0	No	1
PTPN22	31	0	0	No	1
IL1RN	29	0	0	No	1
CD14	28	0	0	No	1
IL23A	28	0	0	No	2
PTPN2	24	0	3	No	3
IL10RA	20	2	0	Yes	1
MEFV	20	1	0	No	1
NLRP3	20	0	0	No	1
IL4	18	0	0	No	2
NKX2-3	17	0	0	No	3
ICAM1	16	0	1	No	2
IFNG	16	0	0	No	1
TLR9	16	0	0	No	2
JAK2	14	0	1	No	1
TNFRSF1A	14	0	0	No	1
XIAP	14	2	0	Yes	1
IL18	12	0	0	No	1
SLC11A1	12	0	0	No	1
NCF4	11	2	1	No	1
CARD9	10	1	0	No	1
CCR5	10	0	0	No	1
FUT2	10	1	3	No	3
MST1	10	0	0	No	2
TNFRSF1B	10	0	0	No	1
MYO9B	9	0	0	No	1
TLR5	9	0	0	No	1
BTNL2	8	0	0	No	1
GSTT1	8	0	0	No	cluster
IL27	8	0	0	No	1
NFKBIA	8	0	0	No	2
TNFAIP3	8	0	0	No	2
ULK1	8	0	0	No	3
IL10RB	7	2	0	Yes	3
NAT2	7	0	0	No	3
ORMDL3	7	0	0	No	1
PPARG	7	0	0	No	1
SMAD3	7	0	1	No	2
TLR1	7	0	0	No	1
ZNF365	7	0	0	No	1
CX3CR1	6	0	0	No	1
MIF	6	0	0	No	1
PTGS2	6	0	0	No	2
TLR6	6	0	0	No	1
ACE	5	0	0	No	1
DEFB1	5	0	0	No	1
ERAP2	5	0	2	No	2
HSPA4	5	0	0	No	1
IRF5	5	0	0	No	1
NOS2	5	0	0	No	3
APOE	4	0	0	No	1
BPI	4	0	0	No	1
CD40LG	4	0	0	Yes	1
CFTR	4	0	0	Yes	3
DMBT1	4	0	0	No	3
IL16	4	0	0	No	1
IL4R	4	0	0	No	1
IRF1	4	0	0	No	2
NCF2	4	2	0	No	1
SLC22A1	4	0	0	No	2
AGER	3	0	0	No	1
ATG16L2	3	0	0	No	2
CCR2	3	0	0	No	1
CD24	3	0	0	No	3
CSF2RB	3	0	0	No	1
DUOX2	3	0	0	No	3
HNF4A	3	0	0	No	3
TCN2	3	0	0	No	1
AGT	2	0	0	Yes	3
CALCOCO2	2	0	0	No	3
CLEC2D	2	0	0	No	2
CREM	2	0	0	No	2
CSF1R	2	0	0	No	1
CXCL16	2	0	0	No	1
CXCR4	2	0	0	No	1
FAS	2	0	0	No	2
HLA-G	2	0	0	No	1
KCNN4	2	0	0	No	1
KRT8	2	0	0	No	3
MTRR	2	0	0	No	1
POU5F1	2	0	0	No	3
PTEN	2	0	0	No	3
SFTPD	2	0	0	No	1
SLC39A8	2	0	0	No	1
TIMP1	2	0	0	No	1
TNFSF8	2	0	0	No	1
BDKRB1	1	0	0	No	2
CYP2A6	1	0	0	No	1
DLG1	1	0	0	No	1
DNAH12	1	0	0	No	1
EPX	1	0	0	No	2
GC	1	0	0	No	1
HLA-DQA2	1	0	0	No	3
HNRNPD	1	0	0	No	2
HSPA1L	1	0	0	Yes	1
IFNA10	1	0	0	No	1
IFNA4	1	0	0	No	2
MAGI3	1	0	0	No	1
MAP3K8	1	0	0	No	2
MLN	1	0	0	No	3
MUC2	1	0	0	No	3
MUC3A	1	0	0	No	3
REEP6	1	0	0	No	3
SLC15A1	1	0	0	No	3
SLCO3A1	1	0	0	No	1
SNX20	1	0	0	No	1
TRAIP	1	0	0	No	1
UCP2	1	0	0	No	1
